# Supplementary material for: A combined meta-barcoding and shotgun metagenomic analysis of spontaneous wine fermentation
Source: Gigascience. 2017 Jun 8;6(7):1–10. doi: 10.1093/gigascience/gix040 (PMC5570097; doi:10.1093/gigascience/gix040)
Supplement: Supplemental material [file gix040_Supp.zip]

Archive with 8 entries (8 files):
- Figure Table Legends.doc
- Sternes_etal_FigS1.pdf
- Sternes_etal_FigS2.pdf
- Sternes_etal_FigS3.pdf
- Sternes_etal_TableS1.xlsx
- Sternes_etal_TableS2.xlsx
- Sternes_etal_TableS3.xlsx
- Sternes_etal_TableS4.xlsx
