# Supplementary material for: A combined meta-barcoding and shotgun metagenomic analysis of spontaneous wine fermentation
Source: Gigascience. 2017 Jun 8;6(7):1–10. doi: 10.1093/gigascience/gix040 (PMC5570097; doi:10.1093/gigascience/gix040)
Supplement: Supplemental material [file gix040_Supp.zip › Sternes_etal_TableS1.xlsx]

## Sheet: ITS_readnumbers.txt
Sample	Source	Grape Variety	Vineyard/Winery Location	Read_number	Matching_LAB_sample
control_ferment1a	NA	NA	NA	147139
control_ferment1b	NA	NA	NA	156018
control_ferment1c	NA	NA	NA	151286
control_ferment2a	NA	NA	NA	104894
control_ferment2b	NA	NA	NA	93726
control_ferment2c	NA	NA	NA	78877
T1_D0-A	LAB	Chardonnay	Adelaide Hills, SA/Barossa Valley, SA	110522
T1_D0-B	LAB	Chardonnay	Adelaide Hills, SA/Barossa Valley, SA	165289
T1_D0-C	LAB	Chardonnay	Adelaide Hills, SA/Barossa Valley, SA	136382
T1_D1-A	LAB	Chardonnay	Adelaide Hills, SA/Barossa Valley, SA	115099
T1_D1-B	LAB	Chardonnay	Adelaide Hills, SA/Barossa Valley, SA	94811
T1_D1-C	LAB	Chardonnay	Adelaide Hills, SA/Barossa Valley, SA	95979
T1_D2-A	LAB	Chardonnay	Adelaide Hills, SA/Barossa Valley, SA	85242
T1_D2-B	LAB	Chardonnay	Adelaide Hills, SA/Barossa Valley, SA	93265
T1_D2-C	LAB	Chardonnay	Adelaide Hills, SA/Barossa Valley, SA	83007
T1_D3-A	LAB	Chardonnay	Adelaide Hills, SA/Barossa Valley, SA	99798
T1_D3-B	LAB	Chardonnay	Adelaide Hills, SA/Barossa Valley, SA	104021
T1_D3-C	LAB	Chardonnay	Adelaide Hills, SA/Barossa Valley, SA	110308
T2_D0-A	LAB	Chardonnay	Adelaide Hills, SA/Barossa Valley, SA	213533
T2_D0-B	LAB	Chardonnay	Adelaide Hills, SA/Barossa Valley, SA	205133
T2_D0-C	LAB	Chardonnay	Adelaide Hills, SA/Barossa Valley, SA	176307
T2_D1-A	LAB	Chardonnay	Adelaide Hills, SA/Barossa Valley, SA	106500
T2_D1-B	LAB	Chardonnay	Adelaide Hills, SA/Barossa Valley, SA	91680
T2_D1-C	LAB	Chardonnay	Adelaide Hills, SA/Barossa Valley, SA	120682
T2_D2-A	LAB	Chardonnay	Adelaide Hills, SA/Barossa Valley, SA	81849
T2_D2-B	LAB	Chardonnay	Adelaide Hills, SA/Barossa Valley, SA	69750
T2_D2-C	LAB	Chardonnay	Adelaide Hills, SA/Barossa Valley, SA	72278
T2_D3-A	LAB	Chardonnay	Adelaide Hills, SA/Barossa Valley, SA	97623
T2_D3-B	LAB	Chardonnay	Adelaide Hills, SA/Barossa Valley, SA	87011
T2_D3-C	LAB	Chardonnay	Adelaide Hills, SA/Barossa Valley, SA	97255
Y1_D0-A	LAB	Chardonnay	Eden Valley, SA/Barossa Valley SA	2043
Y1_D0-B	LAB	Chardonnay	Eden Valley, SA/Barossa Valley SA	1934
Y1_D0-C	LAB	Chardonnay	Eden Valley, SA/Barossa Valley SA	3628
Y1_D1-A	LAB	Chardonnay	Eden Valley, SA/Barossa Valley SA	99224
Y1_D1-B	LAB	Chardonnay	Eden Valley, SA/Barossa Valley SA	90999
Y1_D1-C	LAB	Chardonnay	Eden Valley, SA/Barossa Valley SA	82623
Y1_D3-A	LAB	Chardonnay	Eden Valley, SA/Barossa Valley SA	94651
Y1_D3-B	LAB	Chardonnay	Eden Valley, SA/Barossa Valley SA	89776
Y1_D3-C	LAB	Chardonnay	Eden Valley, SA/Barossa Valley SA	83223
Y1_D4-A	LAB	Chardonnay	Eden Valley, SA/Barossa Valley SA	342
Y1_D4-B	LAB	Chardonnay	Eden Valley, SA/Barossa Valley SA	89212
Y1_D4-C	LAB	Chardonnay	Eden Valley, SA/Barossa Valley SA	86045
Y2_D0-A	LAB	Chardonnay	Eden Valley, SA/Barossa Valley SA	166115
Y2_D0-B	LAB	Chardonnay	Eden Valley, SA/Barossa Valley SA	148827
Y2_D0-C	LAB	Chardonnay	Eden Valley, SA/Barossa Valley SA	138533
Y2_D1-A	LAB	Chardonnay	Eden Valley, SA/Barossa Valley SA	89405
Y2_D1-B	LAB	Chardonnay	Eden Valley, SA/Barossa Valley SA	68166
Y2_D1-C	LAB	Chardonnay	Eden Valley, SA/Barossa Valley SA	81142
Y2_D2-A	LAB	Chardonnay	Eden Valley, SA/Barossa Valley SA	69258
Y2_D2-B	LAB	Chardonnay	Eden Valley, SA/Barossa Valley SA	90054
Y2_D2-C	LAB	Chardonnay	Eden Valley, SA/Barossa Valley SA	86069
Y2_D3-A	LAB	Chardonnay	Eden Valley, SA/Barossa Valley SA	86263
Y2_D3-B	LAB	Chardonnay	Eden Valley, SA/Barossa Valley SA	79761
Y2_D3-C	LAB	Chardonnay	Eden Valley, SA/Barossa Valley SA	84414
Y3_D0-A	LAB	Chardonnay	Adelaide Hills, SA/Barossa Valley, SA	139748
Y3_D0-B	LAB	Chardonnay	Adelaide Hills, SA/Barossa Valley, SA	136540
Y3_D0-C	LAB	Chardonnay	Adelaide Hills, SA/Barossa Valley, SA	128371
Y3_D1-A	LAB	Chardonnay	Adelaide Hills, SA/Barossa Valley, SA	87819
Y3_D1-B	LAB	Chardonnay	Adelaide Hills, SA/Barossa Valley, SA	84068
Y3_D1-C	LAB	Chardonnay	Adelaide Hills, SA/Barossa Valley, SA	83164
Y3_D2-A	LAB	Chardonnay	Adelaide Hills, SA/Barossa Valley, SA	84371
Y3_D2-B	LAB	Chardonnay	Adelaide Hills, SA/Barossa Valley, SA	86396
Y3_D2-C	LAB	Chardonnay	Adelaide Hills, SA/Barossa Valley, SA	97818
Y3_D3-A	LAB	Chardonnay	Adelaide Hills, SA/Barossa Valley, SA	89347
Y3_D3-B	LAB	Chardonnay	Adelaide Hills, SA/Barossa Valley, SA	91442
Y3_D3-C	LAB	Chardonnay	Adelaide Hills, SA/Barossa Valley, SA	88582
