# Supplementary material for: A combined meta-barcoding and shotgun metagenomic analysis of spontaneous wine fermentation
Source: Gigascience. 2017 Jun 8;6(7):1–10. doi: 10.1093/gigascience/gix040 (PMC5570097; doi:10.1093/gigascience/gix040)
Supplement: Supplemental material [file gix040_Supp.zip › Sternes_etal_TableS2.xlsx]

## Sheet: Sheet1
original_order	otu_id	QIIME_taxonomy(98%)	QIIME_taxonomy_augmented(98%)	Manual BLAST_taxonomy	Prop_matches	Numb_matches	kingdom	phylum	class	order	family	genus	species	control_ferment1a	control_ferment1b	control_ferment1c	control_ferment2a	control_ferment2b	control_ferment2c	T1_D0-A	T1_D0-B	T1_D0-C	T1_D1-A	T1_D1-B	T1_D1-C	T1_D2-A	T1_D2-B	T1_D2-C	T1_D3-A	T1_D3-B	T1_D3-C	T2_D0-A	T2_D0-B	T2_D0-C	T2_D1-A	T2_D1-B	T2_D1-C	T2_D2-A	T2_D2-B	T2_D2-C	T2_D3-A	T2_D3-B	T2_D3-C	Y1_D0-A	Y1_D0-B	Y1_D0-C	Y1_D1-A	Y1_D1-B	Y1_D1-C
1	b68c4947e6d984d5967dd840436284bb_rep;size=6169956	k__Fungi;p__Ascomycota;c__Saccharomycetes;o__Saccharomycetales;f__Saccharomycetaceae;g__Saccharomyces;s__Saccharomyces cerevisiae	k__Fungi;p__Ascomycota;c__Saccharomycetes;o__Saccharomycetales;f__Saccharomycetaceae;g__Saccharomyces;s__Saccharomyces cerevisiae		1	1	k__Fungi	p__Ascomycota	c__Saccharomycetes	o__Saccharomycetales	f__Saccharomycetaceae	g__Saccharomyces	s__Saccharomyces cerevisiae	985	1169	1398	81029	72425	61254	26	32	26	700	386	265	76855	84566	74278	77731	84097	88213	26	26	24	2884	2756	3413	65541	58167	59020	68461	60698	66812	22	60	44	68802	63785	56221
2	06d0e5c2032b533d816f08b2cefe8ccd_rep;size=1713781	k__Fungi;p__Ascomycota;c__Dothideomycetes;o__Dothideales;f__Dothioraceae	k__Fungi;p__Ascomycota;c__Dothideomycetes;o__Dothideales;f__Dothioraceae;g__Aureobasidium		0.6	5	k__Fungi	p__Ascomycota	c__Dothideomycetes	o__Dothideales	f__Dothioraceae	g__Aureobasidium		25	55	37	4	1	1	18297	37845	24604	2860	2089	1541	675	361	436	480	313	431	13402	23235	11688	2863	2287	1951	861	743	697	1099	951	1112	277	327	350	1093	769	814
4	032c2be54b6b77baefab51382609dba9_rep;size=742082	Unassigned	k__Fungi;p__Ascomycota;c__Saccharomycetes;o__Saccharomycetales;f__Saccharomycodaceae;g__Hanseniaspora		1	3	k__Fungi	p__Ascomycota	c__Saccharomycetes	o__Saccharomycetales	f__Saccharomycodaceae	g__Hanseniaspora		124273	131139	125764	23	27	21	2805	620	8539	45498	40285	41794	541	1708	1533	3657	3823	2586	163	258	118	17114	16693	23147	4444	3153	3715	4832	5106	5779	6	5	5	241	292	239
3	31d60bce2ffc264b5f933b8cd475c13a_rep;size=598696	k__Fungi;p__Ascomycota;c__Saccharomycetes;o__Saccharomycetales;f__Metschnikowiaceae;g__Metschnikowia;s__Metschnikowia pulcherrima	k__Fungi;p__Ascomycota;c__Saccharomycetes;o__Saccharomycetales;f__Metschnikowiaceae;g__Metschnikowia		1	2	k__Fungi	p__Ascomycota	c__Saccharomycetes	o__Saccharomycetales	f__Metschnikowiaceae	g__Metschnikowia		21	28	15	7	20	6	807	1616	775	283	176	193	4	18	3	13	16	16	104601	86328	83813	24477	18279	25943	877	469	486	2493	1736	2693	200	135	411	2072	1480	1912
9	534cc0cb4fa906277fbade8054488844_rep;size=395173	k__Fungi;p__Ascomycota;c__Saccharomycetes;o__Saccharomycetales;f__Saccharomycodaceae;g__Hanseniaspora	k__Fungi;p__Ascomycota;c__Saccharomycetes;o__Saccharomycetales;f__Saccharomycodaceae;g__Hanseniaspora		1	4	k__Fungi	p__Ascomycota	c__Saccharomycetes	o__Saccharomycetales	f__Saccharomycodaceae	g__Hanseniaspora		2	2	0	12	16	8	2427	502	7478	42486	37491	38626	476	1496	1291	2986	3163	2072	184	297	130	25673	23874	30232	5045	3255	4032	5391	5461	6218	10	6	17	252	338	306
8	f28171b38392338cb134e5e61a5aa905_rep;size=305264	Unassigned	k__Fungi;p__Ascomycota;c__Saccharomycetes;o__Saccharomycetales;f__Metschnikowiaceae;g__Metschnikowia;s__Metschnikowia_sp		1	2	k__Fungi	p__Ascomycota	c__Saccharomycetes	o__Saccharomycetales	f__Metschnikowiaceae	g__Metschnikowia	s__Metschnikowia_sp	8	19	7	7	5	4	3029	6483	3686	2510	1563	1677	26	33	33	196	131	154	23075	24749	20050	9408	7754	10227	357	212	189	983	812	1108	482	471	938	5835	4580	5147
5	034c1d19637bb5b0653a341ba64d9359_rep;size=273207	k__Fungi;p__Basidiomycota;c__Microbotryomycetes;o__Sporidiobolales;f__Incertae sedis;g__Rhodotorula;s__Rhodotorula graminis	k__Fungi;p__Basidiomycota;c__Microbotryomycetes;o__Sporidiobolales;f__Incertae sedis;g__Rhodotorula		1	2	k__Fungi	p__Basidiomycota	c__Microbotryomycetes	o__Sporidiobolales	f__Incertae sedis	g__Rhodotorula		22	28	25	2	4	0	46395	68737	44775	3668	2365	2016	651	293	484	1760	772	1030	2662	3345	1872	148	111	102	87	41	50	201	153	187	13	16	8	6	4	1
6	939dcbbff7367b33f5be59d806037678_rep;size=279391	k__Fungi;p__Ascomycota;c__Eurotiomycetes;o__Eurotiales;f__Trichocomaceae;g__Penicillium;s__Penicillium sp	k__Fungi;p__Ascomycota;c__Eurotiomycetes;o__Eurotiales;f__Trichocomaceae;g__Penicillium;s__Penicillium sp		0.67	3	k__Fungi	p__Ascomycota	c__Eurotiomycetes	o__Eurotiales	f__Trichocomaceae	g__Penicillium	s__Penicillium sp	5	5	6	2	2	0	16506	19625	21421	4628	2227	2135	1108	514	722	846	442	1038	2071	2395	1837	857	532	588	246	179	199	419	341	501	110	120	161	519	331	386
7	8b1aa83ae36009c2cb6ca972b3bc7c9a_rep;size=213064	Unassigned	Unassigned	k__Fungi;p__Ascomycota;c__Saccharomycetes;o__Saccharomycetales;f__Metschnikowiaceae;g__Metschnikowia;	1	1	k__Fungi	p__Ascomycota	c__Saccharomycetes	o__Saccharomycetales	f__Metschnikowiaceae	g__Metschnikowia		0	2	0	1	1	3	42	94	55	37	18	18	8	9	2	2	2	3	1738	1696	1506	586	505	618	16	16	17	42	24	66	260	196	507	2663	1843	2157
10	b993c4d6448d0387ecb2456b5a5749c0_rep;size=167395	Unassigned	Unassigned	k__Fungi;p__Ascomycota;c__Saccharomycetes;o__Saccharomycetales;f__Metschnikowiaceae;g__Metschnikowia;	1	1	k__Fungi	p__Ascomycota	c__Saccharomycetes	o__Saccharomycetales	f__Metschnikowiaceae	g__Metschnikowia		7	7	5	3	5	2	93	199	101	47	32	33	3	5	0	1	4	2	31124	27876	26858	9086	7213	10016	317	195	197	961	717	1018	4	4	8	64	28	44
19	97a3f8d488940b08660fff3e4cc0c0b4_rep;size=125195	k__Fungi;p__Ascomycota;c__Saccharomycetes;o__Saccharomycetales;f__Saccharomycetaceae;g__Saccharomyces;s__Saccharomyces cerevisiae	k__Fungi;p__Ascomycota;c__Saccharomycetes;o__Saccharomycetales;f__Saccharomycetaceae;g__Saccharomyces;s__Saccharomyces cerevisiae		1	1	k__Fungi	p__Ascomycota	c__Saccharomycetes	o__Saccharomycetales	f__Saccharomycetaceae	g__Saccharomyces	s__Saccharomyces cerevisiae	0	0	0	98	70	76	0	0	0	4	0	1	263	266	233	191	216	227	0	0	1	7	12	6	250	205	256	247	203	219	2	0	4	3590	3398	3075
17	2a637fe5004f88382ea775518a327eb7_rep;size=157626	k__Fungi;p__Ascomycota;c__Saccharomycetes;o__Saccharomycetales;f__Saccharomycodaceae;g__Hanseniaspora;s__Hanseniaspora osmophila	k__Fungi;p__Ascomycota;c__Saccharomycetes;o__Saccharomycetales;f__Saccharomycodaceae;g__Hanseniaspora;s__Hanseniaspora osmophila		1	1	k__Fungi	p__Ascomycota	c__Saccharomycetes	o__Saccharomycetales	f__Saccharomycodaceae	g__Hanseniaspora	s__Hanseniaspora osmophila	0	0	0	0	0	0	0	0	0	2	0	0	0	0	0	0	0	0	0	2	0	3	3	2	2	5	2	1	0	0	1	4	3	313	476	318
13	0a519461273dfe9553aa601a6c55c765_rep;size=67033	Unassigned	Unassigned	Unassigned	1	1	Unassigned							1	2	0	1	1	0	24	62	27	23	17	17	0	0	0	1	1	4	9804	11087	8772	4051	3687	4745	166	82	86	457	359	554	1	0	1	6	5	9
14	2ff39882d678691fe4ba9729b2664c7d_rep;size=65523	Unassigned	Unassigned	k__Fungi;p__Ascomycota;c__Saccharomycetes;o__Saccharomycetales;f__Metschnikowiaceae;g__Metschnikowia;	1	1	k__Fungi	p__Ascomycota	c__Saccharomycetes	o__Saccharomycetales	f__Metschnikowiaceae	g__Metschnikowia		0	2	0	1	0	3	146	243	126	75	46	47	2	2	2	3	2	5	8584	8067	7233	2909	2329	3161	93	67	70	333	242	335	90	63	239	1049	762	884
16	fb368e268b8a25096473dce45a8f2d43_rep;size=60273	Unassigned	Unassigned	k__Fungi;p__Ascomycota;c__Saccharomycetes;o__Saccharomycetales;f__Metschnikowiaceae;g__Metschnikowia;	1	1	k__Fungi	p__Ascomycota	c__Saccharomycetes	o__Saccharomycetales	f__Metschnikowiaceae	g__Metschnikowia		0	2	0	0	1	0	36	93	57	43	37	30	1	2	1	5	1	5	975	1062	914	651	615	726	37	21	21	75	69	84	311	247	571	2594	2034	2234
15	acb69cfba2949b83d2fb251a0b3e19cd_rep;size=66203	k__Fungi;p__Ascomycota;c__Dothideomycetes;o__Capnodiales;f__Davidiellaceae;g__Cladosporium;s__Cladosporium ramotenellum	k__Fungi;p__Ascomycota;c__Dothideomycetes;o__Capnodiales;f__Davidiellaceae;g__Cladosporium;s__Cladosporium ramotenellum		1	1	k__Fungi	p__Ascomycota	c__Dothideomycetes	o__Capnodiales	f__Davidiellaceae	g__Cladosporium	s__Cladosporium ramotenellum	2	2	2	0	0	1	8763	10698	11660	2911	1320	1244	657	274	392	505	276	544	566	679	519	242	157	156	70	51	29	120	105	149	2	2	1	20	6	16
12	04b99aa27d31703d99e98f1a8ab3f074_rep;size=77049	Unassigned	k__Fungi;p__Basidiomycota;c__Tremellomycetes;o__Cystofilobasidiales;f__Cystofilobasidiaceae;g__Cystofilobasidium;s__Cystofilobasidium macerans		1	1	k__Fungi	p__Basidiomycota	c__Tremellomycetes	o__Cystofilobasidiales	f__Cystofilobasidiaceae	g__Cystofilobasidium	s__Cystofilobasidium macerans	1	1	1	0	0	1	225	627	319	43	41	41	0	1	5	11	8	14	629	1167	610	48	43	34	42	29	30	100	95	99	6	2	3	3	4	1
18	a754809478c98b7fcaa55e171bf4e4c1_rep;size=64225	k__Fungi;p__Basidiomycota;c__Tremellomycetes;o__Tremellales;f__Incertae sedis;g__Cryptococcus;s__Cryptococcus victoriae	k__Fungi;p__Basidiomycota;c__Tremellomycetes;o__Tremellales;f__Incertae sedis;g__Cryptococcus;s__Cryptococcus victoriae		1	1	k__Fungi	p__Basidiomycota	c__Tremellomycetes	o__Tremellales	f__Incertae sedis	g__Cryptococcus	s__Cryptococcus victoriae	0	2	0	0	0	0	2471	2218	1989	152	70	70	11	6	23	41	21	26	2889	1723	1428	103	43	48	33	15	21	232	110	155	4	1	4	0	1	2
26	d3a1dade457aaa548291417e67db2cef_rep;size=36312	k__Fungi;p__Ascomycota;c__Saccharomycetes;o__Saccharomycetales;f__Saccharomycetaceae;g__Saccharomyces;s__Saccharomyces cerevisiae	k__Fungi;p__Ascomycota;c__Saccharomycetes;o__Saccharomycetales;f__Saccharomycetaceae;g__Saccharomyces;s__Saccharomyces cerevisiae		1	1	k__Fungi	p__Ascomycota	c__Saccharomycetes	o__Saccharomycetales	f__Saccharomycetaceae	g__Saccharomyces	s__Saccharomyces cerevisiae	2	2	1	11780	11273	9052	0	0	0	1	0	3	3	6	6	0	0	1	0	0	0	0	2	3	4	4	2	7	8	13	0	0	0	2	1	0
21	19bef8422def41d0ccdcd24782a2d21f_rep;size=29577	k__Fungi;p__Ascomycota;c__Saccharomycetes;o__Saccharomycetales;f__Incertae sedis;g__Debaryomyces	k__Fungi;p__Ascomycota;c__Saccharomycetes;o__Saccharomycetales;f__Incertae sedis;g__Debaryomyces		1	3	k__Fungi	p__Ascomycota	c__Saccharomycetes	o__Saccharomycetales	f__Incertae sedis	g__Debaryomyces		8875	9917	10766	1	1	1	1	1	2	0	0	0	0	0	0	0	0	0	1	2	3	0	0	0	0	0	0	0	0	0	0	0	0	0	0	0
20	470a9e64065d204f7a9db3f210382347_rep;size=65616	k__Fungi;p__Ascomycota;c__Saccharomycetes;o__Saccharomycetales;f__Saccharomycetaceae;g__Torulaspora;s__Torulaspora delbrueckii	k__Fungi;p__Ascomycota;c__Saccharomycetes;o__Saccharomycetales;f__Saccharomycetaceae;g__Torulaspora;s__Torulaspora delbrueckii		1	1	k__Fungi	p__Ascomycota	c__Saccharomycetes	o__Saccharomycetales	f__Saccharomycetaceae	g__Torulaspora	s__Torulaspora delbrueckii	806	984	801	29	30	22	8	16	12	162	127	75	40	38	21	11	17	13	1	5	0	129	163	135	58	58	60	18	29	15	14	21	19	1121	1634	1161
24	c0836660f6f7e45743e18b3951fcef6b_rep;size=16407	Unassigned	Unassigned	k__Fungi;p__Ascomycota;c__Saccharomycetes;o__Saccharomycetales;f__Metschnikowiaceae;g__Metschnikowia;	1	1	k__Fungi	p__Ascomycota	c__Saccharomycetes	o__Saccharomycetales	f__Metschnikowiaceae	g__Metschnikowia		0	1	0	0	0	0	31	64	42	30	14	18	0	0	0	1	0	2	2234	2440	2029	1055	872	1121	31	16	17	121	87	106	0	1	0	5	4	0
30	540b5d9ed8c7ad3c7d8c50abc7446d08_rep;size=28006	k__Fungi;p__Zygomycota;c__Incertae sedis;o__Mucorales;f__Mucoraceae;g__Mucor	k__Fungi;p__Zygomycota;c__Incertae sedis;o__Mucorales;f__Mucoraceae;g__Mucor		1	2	k__Fungi	p__Zygomycota	c__Incertae sedis	o__Mucorales	f__Mucoraceae	g__Mucor		0	0	0	0	0	0	8	5	5	40	15	12	1	0	0	1	2	3	0	0	0	1	0	1	0	0	0	0	0	0	0	0	0	2	0	1
25	98d70e575f285b838fd52d5b5d3dea64_rep;size=17485	Unassigned	Unassigned	k__Fungi;p__Ascomycota;c__Saccharomycetes;o__Saccharomycetales;f__Metschnikowiaceae;g__Metschnikowia;	1	1	k__Fungi	p__Ascomycota	c__Saccharomycetes	o__Saccharomycetales	f__Metschnikowiaceae	g__Metschnikowia		103	85	122	2968	2168	2008	15	25	23	3	5	7	0	0	0	2	1	0	89	81	68	36	27	34	0	0	0	0	3	5	16	17	37	229	160	179
31	0de944e567f9e1c0c8fc32b69b6cf177_rep;size=25215	Unassigned	k__Fungi;p__Basidiomycota;c__Microbotryomycetes;o__Sporidiobolales;f__Incertae sedis;g__Sporobolomyces;s__Sporobolomyces roseus		1	1	k__Fungi	p__Basidiomycota	c__Microbotryomycetes	o__Sporidiobolales	f__Incertae sedis	g__Sporobolomyces	s__Sporobolomyces roseus	0	0	0	0	0	0	94	156	112	28	13	8	8	4	3	18	10	8	659	851	508	63	46	39	34	24	20	99	70	77	0	0	0	0	0	0
27	96806e535a04a5d256914312a703cd4a_rep;size=18969	k__Fungi;p__Basidiomycota;c__Microbotryomycetes;o__Sporidiobolales;f__Incertae sedis;g__Rhodotorula;s__Rhodotorula nothofagi	k__Fungi;p__Basidiomycota;c__Microbotryomycetes;o__Sporidiobolales;f__Incertae sedis;g__Rhodotorula;s__Rhodotorula nothofagi		1	1	k__Fungi	p__Basidiomycota	c__Microbotryomycetes	o__Sporidiobolales	f__Incertae sedis	g__Rhodotorula	s__Rhodotorula nothofagi	0	0	0	0	0	0	27	29	16	12	3	7	1	2	0	3	2	1	19	17	16	4	1	0	1	0	3	5	1	4	1	0	0	0	0	0
28	23567ef88155066ea14693411a25e131_rep;size=16549	k__Fungi;p__Ascomycota;c__Dothideomycetes;o__Pleosporales;f__Pleosporaceae;g__Alternaria	k__Fungi;p__Ascomycota;c__Dothideomycetes;o__Pleosporales;f__Pleosporaceae;g__Alternaria		1	5	k__Fungi	p__Ascomycota	c__Dothideomycetes	o__Pleosporales	f__Pleosporaceae	g__Alternaria		1	2	1	0	0	0	1218	3737	1737	653	359	264	237	96	107	185	99	164	36	44	23	10	5	5	1	5	0	5	6	4	1	3	1	4	4	3
33	af8e214444d2861b65a22fd19d5a21a4_rep;size=17691	k__Fungi;p__Basidiomycota;c__Tremellomycetes;o__Tremellales;f__Incertae sedis;g__Cryptococcus;s__Cryptococcus sp JCM 11356	k__Fungi;p__Basidiomycota;c__Tremellomycetes;o__Tremellales;f__Incertae sedis;g__Cryptococcus		1	2	k__Fungi	p__Basidiomycota	c__Tremellomycetes	o__Tremellales	f__Incertae sedis	g__Cryptococcus		1	1	0	0	0	0	1558	1441	1278	85	50	42	10	3	10	19	19	20	623	411	357	21	6	7	12	2	14	38	14	33	5	4	5	1	0	2
22	c199ed78f10a220b8398e36676f72aae_rep;size=20324	k__Fungi;p__Ascomycota;c__Leotiomycetes;o__Helotiales	k__Fungi;p__Ascomycota;c__Leotiomycetes;o__Helotiales;f__Sclerotiniaceae;g__Botrytis		0.67	3	k__Fungi	p__Ascomycota	c__Leotiomycetes	o__Helotiales	f__Sclerotiniaceae	g__Botrytis		0	1	0	1	0	0	681	1794	936	324	206	161	92	61	66	38	27	32	26	54	28	19	19	15	8	8	3	6	6	11	0	1	0	6	3	2
29	192e556111e8ee99412f8c1a6f581567_rep;size=15235	Unassigned	Unassigned	k__Fungi;p__Ascomycota;c__Dothideomycetes;o__Pleosporales;f__Pleosporaceae;g__Epicoccum;s__Epicoccum nigrum	1	1	k__Fungi	p__Ascomycota	c__Dothideomycetes	o__Pleosporales	f__Pleosporaceae	g__Epicoccum	s__Epicoccum nigrum	0	2	1	0	0	0	714	2167	911	277	115	122	87	29	56	55	25	50	95	164	98	25	15	7	4	6	5	12	10	16	0	0	1	1	3	1
39	5175cc79caf6cdae8d388bbe033d5767_rep;size=19914	Unassigned	k__Fungi;p__Ascomycota;c__Saccharomycetes;o__Saccharomycetales;f__Saccharomycodaceae;g__Hanseniaspora		1	2	k__Fungi	p__Ascomycota	c__Saccharomycetes	o__Saccharomycetales	f__Saccharomycodaceae	g__Hanseniaspora		0	0	0	0	0	1	80	18	257	1372	910	728	4	17	14	22	24	24	3	8	0	339	283	361	31	15	20	25	24	24	9	5	12	211	315	238
32	a77f86f16cdd68b4e79d623299aed194_rep;size=14186	k__Fungi;p__Basidiomycota;c__Tremellomycetes;o__Tremellales;f__Incertae sedis;g__Bandoniozyma;s__Bandoniozyma visegradensis	k__Fungi;p__Basidiomycota;c__Tremellomycetes;o__Tremellales;f__Incertae sedis;g__Bandoniozyma;s__Bandoniozyma visegradensis		1	1	k__Fungi	p__Basidiomycota	c__Tremellomycetes	o__Tremellales	f__Incertae sedis	g__Bandoniozyma	s__Bandoniozyma visegradensis	0	0	0	0	0	0	0	0	0	0	0	0	0	0	0	0	0	0	0	2	2	0	0	0	0	0	0	0	0	0	1	0	0	0	0	0
34	2e868741628d95f075496318537024c0_rep;size=13076	k__Fungi;p__Ascomycota;c__Dothideomycetes;o__Capnodiales;f__Davidiellaceae;g__Davidiella;s__Davidiella tassiana	k__Fungi;p__Ascomycota;c__Dothideomycetes;o__Capnodiales;f__Davidiellaceae;g__Davidiella;s__Davidiella tassiana		1	1	k__Fungi	p__Ascomycota	c__Dothideomycetes	o__Capnodiales	f__Davidiellaceae	g__Davidiella	s__Davidiella tassiana	1	1	0	0	0	0	174	208	272	66	29	26	14	10	9	10	7	11	165	214	143	79	44	46	18	14	19	32	48	47	4	4	7	20	12	19
23	d71514bf74b9cb757f982d37344f912a_rep;size=22559	k__Fungi;p__Ascomycota;c__Saccharomycetes;o__Saccharomycetales;f__Saccharomycetaceae;g__Lachancea;s__Lachancea thermotolerans	k__Fungi;p__Ascomycota;c__Saccharomycetes;o__Saccharomycetales;f__Saccharomycetaceae;g__Lachancea;s__Lachancea thermotolerans		1	1	k__Fungi	p__Ascomycota	c__Saccharomycetes	o__Saccharomycetales	f__Saccharomycetaceae	g__Lachancea	s__Lachancea thermotolerans	0	0	0	0	0	0	4	5	3	80	78	39	10	24	7	9	16	8	1	4	1	47	71	72	78	76	77	16	24	32	1	2	7	467	703	491
51	15516df95934ed4478aca63ad3c99114_rep;size=7838	Unassigned	Unassigned	k__Fungi;p__Ascomycota;c__Saccharomycetes;o__Saccharomycetales;f__Metschnikowiaceae;g__Metschnikowia;	1	1	k__Fungi	p__Ascomycota	c__Saccharomycetes	o__Saccharomycetales	f__Metschnikowiaceae	g__Metschnikowia		0	1	1	1	0	0	19	19	23	17	13	7	0	0	0	1	2	3	362	312	307	416	277	375	20	8	9	40	28	58	27	24	42	283	202	254
35	248fe362576b2094286ff524147c3cb6_rep;size=18310	k__Fungi;p__Basidiomycota;c__Tremellomycetes;o__Filobasidiales;f__Filobasidiaceae;g__Cryptococcus;s__Cryptococcus chernovii	k__Fungi;p__Basidiomycota;c__Tremellomycetes;o__Filobasidiales;f__Filobasidiaceae;g__Cryptococcus;s__Cryptococcus chernovii		1	1	k__Fungi	p__Basidiomycota	c__Tremellomycetes	o__Filobasidiales	f__Filobasidiaceae	g__Cryptococcus	s__Cryptococcus chernovii	0	0	0	0	0	0	135	185	131	16	8	10	0	0	0	5	3	5	224	189	132	10	6	3	5	2	6	17	16	24	2	1	0	0	0	0
37	67d4fd32faff4e3d2b33af7c62c745ee_rep;size=9933	k__Fungi;p__Ascomycota;c__Dothideomycetes;o__Capnodiales;f__Davidiellaceae;g__Davidiella;s__Davidiella tassiana	k__Fungi;p__Ascomycota;c__Dothideomycetes;o__Capnodiales;f__Davidiellaceae;g__Davidiella;s__Davidiella tassiana		1	1	k__Fungi	p__Ascomycota	c__Dothideomycetes	o__Capnodiales	f__Davidiellaceae	g__Davidiella	s__Davidiella tassiana	0	0	1	0	0	0	86	100	128	45	13	16	4	3	9	11	2	14	237	276	214	112	78	47	32	25	19	71	34	65	0	5	2	9	4	8
36	42bd14bae2a3ed26a145d0e04b945867_rep;size=11128	Unassigned	k__Fungi;p__Basidiomycota;c__Tremellomycetes;o__Tremellales;f__Incertae sedis;g__Cryptococcus;s__Cryptococcus magnus		1	1	k__Fungi	p__Basidiomycota	c__Tremellomycetes	o__Tremellales	f__Incertae sedis	g__Cryptococcus	s__Cryptococcus magnus	0	0	0	0	0	0	13	36	16	3	3	0	1	0	0	2	0	0	72	105	58	3	3	3	2	2	1	18	7	5	0	0	0	0	0	1
47	810f543b96d515af574199c7def232d3_rep;size=6216	k__Fungi;p__Ascomycota;c__Saccharomycetes;o__Saccharomycetales;f__Metschnikowiaceae;g__Metschnikowia;s__Metschnikowia chrysoperlae	k__Fungi;p__Ascomycota;c__Saccharomycetes;o__Saccharomycetales;f__Metschnikowiaceae;g__Metschnikowia;s__Metschnikowia chrysoperlae		1	1	k__Fungi	p__Ascomycota	c__Saccharomycetes	o__Saccharomycetales	f__Metschnikowiaceae	g__Metschnikowia	s__Metschnikowia chrysoperlae	2	1	1	45	33	38	6	23	9	5	7	8	1	0	1	0	0	0	60	59	45	36	27	39	1	2	2	2	3	7	36	30	55	409	294	364
43	da956e277ea158e1b59e0cfc6b651c3f_rep;size=6237	Unassigned	k__Fungi;p__Basidiomycota;c__Tremellomycetes;o__Holtermanniales;f__Incertae sedis;g__Holtermanniella;s__Holtermanniella festucosa		1	1	k__Fungi	p__Basidiomycota	c__Tremellomycetes	o__Holtermanniales	f__Incertae sedis	g__Holtermanniella	s__Holtermanniella festucosa	0	0	0	0	0	0	157	178	108	6	1	6	0	0	0	2	1	5	538	351	276	7	3	7	9	2	5	27	12	20	0	1	0	0	0	0
40	3f561cdf48750e7c49560ab13175784d_rep;size=7914	Unassigned	Unassigned	Unassigned	1	1	Unassigned							0	0	0	0	0	0	0	0	0	0	0	0	0	0	0	0	0	0	0	0	0	0	0	0	0	0	0	0	0	0	1	1	3	10	11	15
62	69016fffdeed6eeeafe8f78712631a84_rep;size=5231	k__Fungi;p__Ascomycota;c__Saccharomycetes;o__Saccharomycetales;f__Metschnikowiaceae;g__Metschnikowia;s__Metschnikowia chrysoperlae	k__Fungi;p__Ascomycota;c__Saccharomycetes;o__Saccharomycetales;f__Metschnikowiaceae;g__Metschnikowia;s__Metschnikowia chrysoperlae		1	1	k__Fungi	p__Ascomycota	c__Saccharomycetes	o__Saccharomycetales	f__Metschnikowiaceae	g__Metschnikowia	s__Metschnikowia chrysoperlae	44	46	38	1462	1142	972	10	16	6	9	1	4	0	0	0	0	0	0	2	1	3	1	0	0	0	0	0	0	0	0	3	0	3	27	24	15
44	11b01d95ce5c50e03eaa45f5eea936d6_rep;size=6943	k__Fungi;p__Ascomycota;c__Saccharomycetes;o__Saccharomycetales;f__Incertae sedis;g__Candida;s__Candida xylopsoci	k__Fungi;p__Ascomycota;c__Saccharomycetes;o__Saccharomycetales;f__Incertae sedis;g__Candida;s__Candida xylopsoci		1	1	k__Fungi	p__Ascomycota	c__Saccharomycetes	o__Saccharomycetales	f__Incertae sedis	g__Candida	s__Candida xylopsoci	0	0	0	0	0	0	76	112	91	44	18	26	249	105	130	373	139	2432	7	4	2	0	2	1	0	0	1	2	0	1	1	0	2	6	12	8
48	00fec325b5706470c228658864426461_rep;size=5775	Unassigned	Unassigned	k__Fungi;p__Basidiomycota;c__Microbotryomycetes;o__Sporidiobolales;f__Incertae sedis;g__Sporobolomyces;s__Sporobolomyces roseus	1	1	k__Fungi	p__Basidiomycota	c__Microbotryomycetes	o__Sporidiobolales	f__Incertae sedis	g__Sporobolomyces	s__Sporobolomyces roseus	0	0	0	0	0	0	8	14	13	0	2	2	1	0	1	0	2	0	238	292	196	24	13	11	14	9	7	39	21	26	0	0	0	0	0	0
49	9983336868de41d9f81fe5be58ff7df9_rep;size=4981	Unassigned	k__Fungi;p__Basidiomycota;c__Tremellomycetes;o__Cystofilobasidiales;f__Cystofilobasidiaceae;g__Cystofilobasidium;s__Cystofilobasidium capitatum		1	1	k__Fungi	p__Basidiomycota	c__Tremellomycetes	o__Cystofilobasidiales	f__Cystofilobasidiaceae	g__Cystofilobasidium	s__Cystofilobasidium capitatum	0	0	0	0	0	0	10	23	11	2	2	1	1	0	0	0	3	0	36	62	62	5	6	3	5	4	2	6	2	8	0	1	0	0	1	0
46	26a7aeefd8c18ed560d58cc5c9825894_rep;size=5687	k__Fungi;p__Basidiomycota;c__Tremellomycetes;o__Tremellales;f__Incertae sedis;g__Cryptococcus;s__Cryptococcus laurentii	k__Fungi;p__Basidiomycota;c__Tremellomycetes;o__Tremellales;f__Incertae sedis;g__Cryptococcus;s__Cryptococcus laurentii		1	1	k__Fungi	p__Basidiomycota	c__Tremellomycetes	o__Tremellales	f__Incertae sedis	g__Cryptococcus	s__Cryptococcus laurentii	0	0	0	0	0	0	179	158	113	11	7	8	1	1	0	5	1	0	149	105	82	8	3	5	2	2	1	3	3	5	0	0	0	0	0	0
186	d7b45fb3679579addbce63c049fa3096_rep;size=3120	k__Fungi;p__Ascomycota;c__Saccharomycetes;o__Saccharomycetales;f__Saccharomycetaceae;g__Saccharomyces;s__Saccharomyces cerevisiae	k__Fungi;p__Ascomycota;c__Saccharomycetes;o__Saccharomycetales;f__Saccharomycetaceae;g__Saccharomyces;s__Saccharomyces cerevisiae		1	1	k__Fungi	p__Ascomycota	c__Saccharomycetes	o__Saccharomycetales	f__Saccharomycetaceae	g__Saccharomyces	s__Saccharomyces cerevisiae	0	0	0	0	0	0	0	0	0	0	0	0	0	0	0	169	282	317	0	0	0	0	0	0	0	0	0	141	211	230	0	0	0	0	0	0
70	7a9df6311bbf588073231da2b1827bc7_rep;size=4924	k__Fungi;p__Ascomycota;c__Saccharomycetes;o__Saccharomycetales;f__Saccharomycetaceae;g__Saccharomyces;s__Saccharomyces cerevisiae	k__Fungi;p__Ascomycota;c__Saccharomycetes;o__Saccharomycetales;f__Saccharomycetaceae;g__Saccharomyces;s__Saccharomyces cerevisiae		1	1	k__Fungi	p__Ascomycota	c__Saccharomycetes	o__Saccharomycetales	f__Saccharomycetaceae	g__Saccharomyces	s__Saccharomyces cerevisiae	0	0	0	0	0	0	0	0	0	2	0	0	18	23	14	25	21	11	0	0	0	2	2	3	51	58	54	19	20	34	0	0	0	95	108	87
64	088fa1bb6a9d1c59e115c66510a95162_rep;size=5498	k__Fungi;p__Ascomycota;c__Saccharomycetes;o__Saccharomycetales;f__Saccharomycetaceae;g__Saccharomyces;s__Saccharomyces cerevisiae	k__Fungi;p__Ascomycota;c__Saccharomycetes;o__Saccharomycetales;f__Saccharomycetaceae;g__Saccharomyces;s__Saccharomyces cerevisiae		1	1	k__Fungi	p__Ascomycota	c__Saccharomycetes	o__Saccharomycetales	f__Saccharomycetaceae	g__Saccharomyces	s__Saccharomyces cerevisiae	0	0	0	0	0	0	0	0	0	0	0	0	0	0	0	0	0	0	0	0	0	0	0	0	0	0	0	0	0	0	0	1	2	2	2	0
50	e7417306aaa1217c5e6325432357f93b_rep;size=5498	k__Fungi;p__Ascomycota;c__Saccharomycetes;o__Saccharomycetales;f__Incertae sedis;g__Candida;s__Candida sojae	k__Fungi;p__Ascomycota;c__Saccharomycetes;o__Saccharomycetales;f__Incertae sedis;g__Candida;s__Candida sojae		1	1	k__Fungi	p__Ascomycota	c__Saccharomycetes	o__Saccharomycetales	f__Incertae sedis	g__Candida	s__Candida sojae	0	0	0	0	0	0	0	0	0	1	1	1	0	0	0	0	0	0	0	0	0	1	0	0	0	0	0	0	0	0	3	0	2	42	52	34
69	68b98c60a47a598256d298f330fff9c5_rep;size=4548	k__Fungi;p__Ascomycota;c__Saccharomycetes;o__Saccharomycetales;f__Saccharomycetaceae;g__Saccharomyces;s__Saccharomyces cerevisiae	k__Fungi;p__Ascomycota;c__Saccharomycetes;o__Saccharomycetales;f__Saccharomycetaceae;g__Saccharomyces;s__Saccharomyces cerevisiae		1	1	k__Fungi	p__Ascomycota	c__Saccharomycetes	o__Saccharomycetales	f__Saccharomycetaceae	g__Saccharomyces	s__Saccharomyces cerevisiae	0	0	0	0	0	0	0	0	0	2	0	0	18	17	10	26	14	15	0	0	0	4	0	2	47	42	55	14	10	19	0	0	0	83	79	41
56	97bec849223571f9e9b50c5d5f935a43_rep;size=4638	k__Fungi;p__Basidiomycota;c__Microbotryomycetes;o__Incertae sedis;f__Incertae sedis;g__Curvibasidium;s__Curvibasidium cygneicollum	k__Fungi;p__Basidiomycota;c__Microbotryomycetes;o__Incertae sedis;f__Incertae sedis;g__Curvibasidium;s__Curvibasidium cygneicollum		1	1	k__Fungi	p__Basidiomycota	c__Microbotryomycetes	o__Incertae sedis	f__Incertae sedis	g__Curvibasidium	s__Curvibasidium cygneicollum	0	0	0	0	0	0	0	0	0	0	0	1	0	0	1	0	0	0	7	13	9	5	2	3	2	1	0	2	3	1	0	0	0	0	0	0
76	0a5d58bcf2a30227d6b961f1277a8145_rep;size=2559	Unassigned	Unassigned	k__Fungi;p__Ascomycota;c__Saccharomycetes;o__Saccharomycetales;f__Metschnikowiaceae;g__Metschnikowia;	1	1	k__Fungi	p__Ascomycota	c__Saccharomycetes	o__Saccharomycetales	f__Metschnikowiaceae	g__Metschnikowia		1	0	0	0	0	0	1	4	2	0	0	0	0	0	0	0	0	0	970	515	675	36	5	25	0	0	0	0	0	0	0	0	0	1	0	1
61	03d7391cc0b22c99b94338990e766002_rep;size=3033	k__Fungi;p__Ascomycota;c__Saccharomycetes;o__Saccharomycetales;f__Incertae sedis;g__Candida	k__Fungi;p__Ascomycota;c__Saccharomycetes;o__Saccharomycetales;f__Incertae sedis;g__Candida		1	4	k__Fungi	p__Ascomycota	c__Saccharomycetes	o__Saccharomycetales	f__Incertae sedis	g__Candida		0	0	0	1	0	0	246	752	326	209	125	84	2	4	4	14	8	4	20	43	20	18	14	21	1	5	2	3	5	6	1	0	0	12	8	6
67	5b45e001c9829349977c67c95f1a6e64_rep;size=3149	k__Fungi;p__Ascomycota;c__Saccharomycetes;o__Saccharomycetales;f__Incertae sedis;g__Candida;s__Candida xylopsoci	k__Fungi;p__Ascomycota;c__Saccharomycetes;o__Saccharomycetales;f__Incertae sedis;g__Candida;s__Candida xylopsoci		1	1	k__Fungi	p__Ascomycota	c__Saccharomycetes	o__Saccharomycetales	f__Incertae sedis	g__Candida	s__Candida xylopsoci	0	0	0	0	0	0	73	124	79	26	12	14	172	77	99	291	95	884	0	1	1	0	0	0	0	0	0	0	1	0	1	0	0	8	6	6
68	5f4ae4f17c2425c5413ed767820e4a90_rep;size=2191	Unassigned	Unassigned	k__Fungi;p__Ascomycota;c__Saccharomycetes;o__Saccharomycetales;f__Metschnikowiaceae;g__Metschnikowia;	1	1	k__Fungi	p__Ascomycota	c__Saccharomycetes	o__Saccharomycetales	f__Metschnikowiaceae	g__Metschnikowia		33	33	34	886	679	522	0	0	0	0	0	0	0	0	0	0	0	0	0	0	0	2	0	0	0	0	0	0	0	0	0	0	0	0	0	0
60	f20a4f0486c8cd0e983acc8d2315bb9a_rep;size=4074	k__Fungi;p__Zygomycota;c__Incertae sedis;o__Mucorales;f__Mucoraceae;g__Mucor	k__Fungi;p__Zygomycota;c__Incertae sedis;o__Mucorales;f__Mucoraceae;g__Mucor		1	2	k__Fungi	p__Zygomycota	c__Incertae sedis	o__Mucorales	f__Mucoraceae	g__Mucor		0	0	0	0	0	0	2	0	1	3	5	1	0	1	0	0	0	0	0	0	0	0	1	0	0	0	0	0	0	0	0	0	0	0	0	0
65	ce126992eacc506cf6832bb28508ff6b_rep;size=4383	k__Fungi;p__Ascomycota;c__Saccharomycetes;o__Saccharomycetales;f__Incertae sedis;g__Candida	k__Fungi;p__Ascomycota;c__Saccharomycetes;o__Saccharomycetales;f__Incertae sedis;g__Candida		1	4	k__Fungi	p__Ascomycota	c__Saccharomycetes	o__Saccharomycetales	f__Incertae sedis	g__Candida		0	0	0	0	0	0	220	689	318	194	124	111	6	7	4	12	7	8	3	13	2	8	4	8	1	1	2	1	1	2	1	0	0	7	7	11
74	204fe7f52300c56087a623f2165c672c_rep;size=3092	k__Fungi;p__Ascomycota;c__Saccharomycetes;o__Saccharomycetales;f__Saccharomycetaceae;g__Saccharomyces;s__Saccharomyces cerevisiae	k__Fungi;p__Ascomycota;c__Saccharomycetes;o__Saccharomycetales;f__Saccharomycetaceae;g__Saccharomyces;s__Saccharomyces cerevisiae		1	1	k__Fungi	p__Ascomycota	c__Saccharomycetes	o__Saccharomycetales	f__Saccharomycetaceae	g__Saccharomyces	s__Saccharomyces cerevisiae	0	0	0	0	0	0	0	2	0	1	0	1	19	12	10	12	6	8	0	0	0	0	0	1	1	1	1	0	1	0	0	0	0	5	8	1
54	248b9d4b563fcf519bd65d8b612369fe_rep;size=4258	Unassigned	Unassigned	Unassigned	1	1	Unassigned							0	0	0	0	0	0	0	0	0	0	0	0	0	0	0	0	0	0	0	0	0	0	0	0	0	0	0	0	0	0	0	0	0	0	0	0
80	e4d73d7b6a797d54d7c7c91ef61ea37d_rep;size=1746	Unassigned	k__Fungi;p__Basidiomycota;c__Microbotryomycetes;o__Sporidiobolales;f__Incertae sedis;g__Rhodotorula;s__Rhodotorula glutinis		1	1	k__Fungi	p__Basidiomycota	c__Microbotryomycetes	o__Sporidiobolales	f__Incertae sedis	g__Rhodotorula	s__Rhodotorula glutinis	0	0	0	0	0	0	110	151	101	11	10	3	1	2	0	7	1	2	134	139	102	5	2	5	3	2	1	11	6	9	0	0	0	0	0	0
66	91f6b31ee806e7ba6ef87aed32dffa84_rep;size=2553	k__Fungi;p__Ascomycota;c__Saccharomycetes;o__Saccharomycetales;f__Pichiaceae;g__Pichia;s__Pichia membranifaciens	k__Fungi;p__Ascomycota;c__Saccharomycetes;o__Saccharomycetales;f__Pichiaceae;g__Pichia;s__Pichia membranifaciens		1	2	k__Fungi	p__Ascomycota	c__Saccharomycetes	o__Saccharomycetales	f__Pichiaceae	g__Pichia	s__Pichia membranifaciens	0	0	0	0	0	0	3	9	0	0	0	0	1	3	1	3	3	8	0	0	0	0	0	0	0	0	0	0	0	0	0	0	0	4	1	2
73	3cf343b1c9c91ad17159e68827f9f512_rep;size=3244	Unassigned	Unassigned	k__Fungi;p__Ascomycota;c__Saccharomycetes;o__Saccharomycetales;f__Saccharomycodaceae;g__Hanseniaspora;s__Hanseniaspora guilliermondii	1	1	k__Fungi	p__Ascomycota	c__Saccharomycetes	o__Saccharomycetales	f__Saccharomycodaceae	g__Hanseniaspora	s__Hanseniaspora guilliermondii	0	0	0	0	0	0	6	0	16	152	97	111	2	19	3	9	11	4	0	5	2	23	19	30	3	5	4	7	8	3	0	0	2	0	0	0
275	65269a07a0606e1bc03fb6b15ac0759f_rep;size=1654	Unassigned	Unassigned	k__Fungi;p__Ascomycota;c__Saccharomycetes;o__Saccharomycetales;f__Saccharomycetaceae;g__Saccharomyces;	1	1	k__Fungi	p__Ascomycota	c__Saccharomycetes	o__Saccharomycetales	f__Saccharomycetaceae	g__Saccharomyces		0	0	0	0	0	0	0	0	0	0	0	0	0	0	0	65	152	192	0	0	0	0	0	0	0	0	0	57	126	166	0	0	0	0	0	0
200	44d67aefa5636dfd1f5750b370151d71_rep;size=2182	Unassigned	Unassigned	k__Fungi;p__Ascomycota;c__Saccharomycetes;o__Saccharomycetales;f__Saccharomycetaceae;g__Saccharomyces;	1	1	k__Fungi	p__Ascomycota	c__Saccharomycetes	o__Saccharomycetales	f__Saccharomycetaceae	g__Saccharomyces		0	0	0	0	0	0	0	0	0	0	0	0	0	0	0	0	0	0	0	0	0	0	0	0	0	0	0	0	0	0	0	0	0	0	0	0
79	50f181cb375b7ba6492e36a214b1a6a0_rep;size=3968	k__Fungi;p__Ascomycota;c__Eurotiomycetes;o__Eurotiales;f__Trichocomaceae;g__Penicillium	k__Fungi;p__Ascomycota;c__Eurotiomycetes;o__Eurotiales;f__Trichocomaceae;g__Penicillium		1	2	k__Fungi	p__Ascomycota	c__Eurotiomycetes	o__Eurotiales	f__Trichocomaceae	g__Penicillium		0	0	0	0	0	0	1	5	8	6	1	4	1	0	0	0	0	0	8	10	12	28	13	12	4	2	2	1	9	6	0	0	0	0	0	2
86	a8e4af0340b575614f2cb56f95b563ed_rep;size=1418	k__Fungi;p__Basidiomycota;c__Microbotryomycetes;o__Sporidiobolales;f__Incertae sedis;g__Sporobolomyces;s__Sporobolomyces sp TD49	k__Fungi;p__Basidiomycota;c__Microbotryomycetes;o__Sporidiobolales;f__Incertae sedis;g__Sporobolomyces;s__Sporobolomyces sp TD49		1	1	k__Fungi	p__Basidiomycota	c__Microbotryomycetes	o__Sporidiobolales	f__Incertae sedis	g__Sporobolomyces	s__Sporobolomyces sp TD49	0	0	0	0	0	0	6	5	6	1	1	3	1	0	0	0	0	0	106	160	86	12	8	10	10	6	4	13	13	20	0	0	0	0	0	0
63	e275b97cfd9f38013f8b2fa887d236b5_rep;size=2747	k__Fungi;p__Basidiomycota;c__Tremellomycetes;o__Filobasidiales;f__Filobasidiaceae;g__Cryptococcus;s__Cryptococcus oeirensis	k__Fungi;p__Basidiomycota;c__Tremellomycetes;o__Filobasidiales;f__Filobasidiaceae;g__Cryptococcus;s__Cryptococcus oeirensis		1	1	k__Fungi	p__Basidiomycota	c__Tremellomycetes	o__Filobasidiales	f__Filobasidiaceae	g__Cryptococcus	s__Cryptococcus oeirensis	0	0	0	0	0	0	22	37	12	2	2	4	0	0	0	2	1	0	20	41	30	2	1	1	2	2	0	5	2	4	0	1	0	0	0	0
71	3989fdf392476d4d1b8982aad8e8b05a_rep;size=3280	Unassigned	k__Fungi;p__Ascomycota;c__Saccharomycetes;o__Saccharomycetales;f__Saccharomycodaceae;g__Hanseniaspora		1	2	k__Fungi	p__Ascomycota	c__Saccharomycetes	o__Saccharomycetales	f__Saccharomycodaceae	g__Hanseniaspora		0	0	0	0	0	0	19	3	42	167	141	114	4	0	4	7	7	2	2	0	0	12	8	12	4	0	0	2	4	7	0	0	6	51	76	65
72	1fc1651014d121ab5ba01568308722aa_rep;size=3175	k__Fungi;p__Ascomycota;c__Saccharomycetes;o__Saccharomycetales;f__Saccharomycetaceae;g__Saccharomyces;s__Saccharomyces cerevisiae	k__Fungi;p__Ascomycota;c__Saccharomycetes;o__Saccharomycetales;f__Saccharomycetaceae;g__Saccharomyces;s__Saccharomyces cerevisiae		1	1	k__Fungi	p__Ascomycota	c__Saccharomycetes	o__Saccharomycetales	f__Saccharomycetaceae	g__Saccharomyces	s__Saccharomyces cerevisiae	0	0	0	0	0	0	0	0	0	1	0	0	6	10	3	7	2	0	0	0	0	0	1	0	2	0	1	0	1	2	0	0	0	8	6	7
78	ef852a9846a2cce79469d631995e5741_rep;size=1758	Unassigned	k__Fungi;p__Ascomycota;c__Saccharomycetes;o__Saccharomycetales;f__Dipodascaceae;g__Geotrichum;s__Geotrichum		1	1	k__Fungi	p__Ascomycota	c__Saccharomycetes	o__Saccharomycetales	f__Dipodascaceae	g__Geotrichum	s__Geotrichum	0	0	0	0	0	0	0	0	0	0	0	0	0	0	0	0	0	0	0	0	0	0	0	0	0	0	0	0	0	0	0	0	0	2	2	1
89	5572b50aeba55f6c5d1d858a28d0d893_rep;size=1093	Unassigned	Unassigned	k__Fungi;p__Ascomycota;c__Saccharomycetes;o__Saccharomycetales;f__Metschnikowiaceae;g__Metschnikowia;	1	1	k__Fungi	p__Ascomycota	c__Saccharomycetes	o__Saccharomycetales	f__Metschnikowiaceae	g__Metschnikowia		0	0	0	0	1	0	1	1	0	0	0	0	0	0	0	0	0	0	379	240	296	13	4	12	0	0	0	0	0	0	0	0	0	3	1	0
77	e3f9b88a1ab5d39e9fbb235d998102e9_rep;size=3601	Unassigned	Unassigned	k__Fungi;p__Ascomycota;c__Saccharomycetes;o__Saccharomycetales;f__Saccharomycodaceae;g__Hanseniaspora	1	1	k__Fungi	p__Ascomycota	c__Saccharomycetes	o__Saccharomycetales	f__Saccharomycodaceae	g__Hanseniaspora		0	0	0	0	0	0	0	0	1	2	2	0	2	1	1	0	0	0	0	0	0	75	78	51	25	34	24	6	7	10	0	0	0	55	98	64
96	a1b65dd3ff37d464589aca9cbe9c1751_rep;size=1158	k__Fungi;p__Basidiomycota;c__Tremellomycetes;o__Cystofilobasidiales;f__Cystofilobasidiaceae;g__Cystofilobasidium;s__Cystofilobasidium infirmominiatum	k__Fungi;p__Basidiomycota;c__Tremellomycetes;o__Cystofilobasidiales;f__Cystofilobasidiaceae;g__Cystofilobasidium;s__Cystofilobasidium infirmominiatum		1	1	k__Fungi	p__Basidiomycota	c__Tremellomycetes	o__Cystofilobasidiales	f__Cystofilobasidiaceae	g__Cystofilobasidium	s__Cystofilobasidium infirmominiatum	0	0	0	0	0	0	5	6	2	1	1	0	0	0	0	0	0	1	42	64	28	3	3	7	1	2	1	5	10	6	0	0	1	0	1	1
205	fbea7d2a711d34134fa794273de9bdf5_rep;size=1031	Unassigned	Unassigned	k__Fungi;p__Ascomycota;c__Saccharomycetes;o__Saccharomycetales;f__Metschnikowiaceae;g__Metschnikowia;	1	1	k__Fungi	p__Ascomycota	c__Saccharomycetes	o__Saccharomycetales	f__Metschnikowiaceae	g__Metschnikowia		0	0	0	0	0	0	0	0	0	0	0	0	0	0	0	0	0	0	74	726	10	0	0	0	0	0	0	0	0	0	0	0	0	0	0	0
94	8708c4d9672d938d5740bc0892183c6f_rep;size=1029	Unassigned	Unassigned	k__Fungi;p__Ascomycota;c__Saccharomycetes;o__Saccharomycetales;f__Metschnikowiaceae;g__Metschnikowia;	1	1	k__Fungi	p__Ascomycota	c__Saccharomycetes	o__Saccharomycetales	f__Metschnikowiaceae	g__Metschnikowia		0	0	0	0	0	0	0	5	2	0	0	0	0	0	0	0	0	0	148	148	130	73	71	73	2	1	3	13	7	9	0	1	1	0	1	2
58	9bd659040e1250439d5d72856aca0058_rep;size=7150	Unassigned	k__Fungi;p__Ascomycota;c__Saccharomycetes;o__Saccharomycetales;f__Saccharomycetaceae;g__Kazachstania;s__Kazachstania servazzii		1	1	k__Fungi	p__Ascomycota	c__Saccharomycetes	o__Saccharomycetales	f__Saccharomycetaceae	g__Kazachstania	s__Kazachstania servazzii	0	0	0	0	0	0	0	0	4	12	8	4	2	0	1	1	3	1	0	0	0	0	0	0	0	0	0	0	0	0	0	0	5	63	101	75
82	c1b4f7476f9024e22532c5d079779fda_rep;size=5341	k__Fungi;p__Ascomycota;c__Saccharomycetes;o__Saccharomycetales;f__Saccharomycodaceae;g__Hanseniaspora;s__Hanseniaspora vineae	k__Fungi;p__Ascomycota;c__Saccharomycetes;o__Saccharomycetales;f__Saccharomycodaceae;g__Hanseniaspora;s__Hanseniaspora vineae		1	2	k__Fungi	p__Ascomycota	c__Saccharomycetes	o__Saccharomycetales	f__Saccharomycodaceae	g__Hanseniaspora	s__Hanseniaspora vineae	0	0	0	0	0	0	0	1	1	4	5	1	0	0	0	0	1	0	1	3	0	54	49	45	33	25	31	6	7	6	0	1	0	66	90	57
75	513921921ecf7b62c678624aa1684a55_rep;size=2993	Unassigned	Unassigned	k__Fungi;p__Ascomycota;c__Saccharomycetes;o__Saccharomycetales;f__Saccharomycopsidaceae;g__Arthroascus;s__Arthroascus fermentans	1	1	k__Fungi	p__Ascomycota	c__Saccharomycetes	o__Saccharomycetales	f__Saccharomycopsidaceae	g__Arthroascus	s__Arthroascus fermentans	0	0	0	0	0	0	0	0	0	0	0	0	0	0	0	0	0	0	0	0	0	0	0	0	0	0	0	0	0	0	0	1	1	1	0	1
84	1f6e3761816bae678d4838f429efa4a2_rep;size=1415	k__Fungi;p__Basidiomycota;c__Tremellomycetes;o__Tremellales;f__Incertae sedis;g__Cryptococcus;s__Cryptococcus sp CBS 9459	k__Fungi;p__Basidiomycota;c__Tremellomycetes;o__Tremellales;f__Incertae sedis		1	2	k__Fungi	p__Basidiomycota	c__Tremellomycetes	o__Tremellales	f__Incertae sedis			0	0	0	0	0	0	0	0	1	0	0	0	0	0	0	0	0	0	0	0	0	0	0	0	0	0	0	0	0	0	0	0	0	0	0	0
102	288f62c887d67d69bc0f0af0b50776c1_rep;size=915	Unassigned	Unassigned		1	1	Unassigned							0	1	0	0	0	0	3	0	0	0	0	0	0	0	0	0	1	0	118	91	84	61	49	75	3	0	1	5	3	7	0	0	1	1	0	0
219	010168ba63280be6203f7d9869aeea72_rep;size=873	k__Fungi;p__Ascomycota;c__Saccharomycetes;o__Saccharomycetales;f__Saccharomycetaceae;g__Saccharomyces;s__Saccharomyces cerevisiae	k__Fungi;p__Ascomycota;c__Saccharomycetes;o__Saccharomycetales;f__Saccharomycetaceae;g__Saccharomyces;s__Saccharomyces cerevisiae		1	1	k__Fungi	p__Ascomycota	c__Saccharomycetes	o__Saccharomycetales	f__Saccharomycetaceae	g__Saccharomyces	s__Saccharomyces cerevisiae	0	0	0	0	0	0	0	0	0	0	0	0	0	0	0	38	93	77	0	0	0	0	0	0	0	0	0	35	68	60	0	0	0	0	0	0
42	2b9dfdac9c2dc48498a3d01eec417f87_rep;size=12849	k__Fungi;p__Ascomycota;c__Saccharomycetes;o__Saccharomycetales;f__Pichiaceae;g__Issatchenkia;s__Issatchenkia terricola	k__Fungi;p__Ascomycota;c__Saccharomycetes;o__Saccharomycetales;f__Pichiaceae;g__Issatchenkia;s__Issatchenkia terricola		1	2	k__Fungi	p__Ascomycota	c__Saccharomycetes	o__Saccharomycetales	f__Pichiaceae	g__Issatchenkia	s__Issatchenkia terricola	0	0	0	0	0	0	45	72	62	6	5	2	0	0	0	1	0	2	0	0	0	0	0	0	0	0	0	0	0	0	0	1	1	4	3	3
85	929ed9dd2ac3a1de6605f9e5ee14ff3c_rep;size=1750	k__Fungi;p__Ascomycota;c__Saccharomycetes;o__Saccharomycetales;f__Pichiaceae;g__Pichia;s__Pichia kluyveri	k__Fungi;p__Ascomycota;c__Saccharomycetes;o__Saccharomycetales;f__Pichiaceae;g__Pichia		1	2	k__Fungi	p__Ascomycota	c__Saccharomycetes	o__Saccharomycetales	f__Pichiaceae	g__Pichia		0	0	0	0	0	0	89	178	108	34	16	14	14	5	5	49	15	20	0	4	1	0	1	0	0	0	0	1	0	3	0	1	0	0	0	0
97	908deeeab0642b65fd4fd73c0853e561_rep;size=1348	Unassigned	k__Fungi;p__Basidiomycota;c__Tremellomycetes;o__Cystofilobasidiales;f__Cystofilobasidiaceae;g__Cystofilobasidium;s__Cystofilobasidium macerans		1	1	k__Fungi	p__Basidiomycota	c__Tremellomycetes	o__Cystofilobasidiales	f__Cystofilobasidiaceae	g__Cystofilobasidium	s__Cystofilobasidium macerans	0	0	0	0	0	0	9	20	21	3	0	1	0	0	0	0	0	0	24	43	27	0	2	1	0	2	0	3	2	4	0	0	0	0	0	0
115	5bb69669005ad8c62a8c65b3768d4bca_rep;size=814	Unassigned	Unassigned		1	1	Unassigned							1	0	0	0	0	0	0	0	0	0	0	0	0	0	0	0	0	0	283	196	224	19	8	8	0	0	0	0	0	1	0	0	0	0	0	0
124	97186126d2683da306c8bb95904342d5_rep;size=887	Unassigned	Unassigned		1	1	Unassigned							0	0	0	1	0	1	0	0	1	0	0	0	1	0	0	0	0	0	102	85	88	44	38	42	0	0	0	4	0	2	0	0	0	0	1	2
110	3ac98b4e58c285b953cf851ff18b361a_rep;size=817	Unassigned	Unassigned		1	1	Unassigned							1	0	0	0	0	0	0	3	0	1	0	0	0	0	0	0	0	0	286	173	240	11	5	6	0	0	0	0	0	0	0	0	0	0	0	0
178	3efe6874d92cb95574efa0b5c4737c65_rep;size=775	k__Fungi;p__Ascomycota;c__Saccharomycetes;o__Saccharomycetales;f__Saccharomycetaceae;g__Saccharomyces;s__Saccharomyces cerevisiae	k__Fungi;p__Ascomycota;c__Saccharomycetes;o__Saccharomycetales;f__Saccharomycetaceae;g__Saccharomyces;s__Saccharomyces cerevisiae		1	1	k__Fungi	p__Ascomycota	c__Saccharomycetes	o__Saccharomycetales	f__Saccharomycetaceae	g__Saccharomyces	s__Saccharomyces cerevisiae	0	0	0	0	0	0	0	0	0	0	0	0	0	0	0	38	72	70	0	0	0	0	0	0	0	0	0	51	45	50	0	0	0	0	0	0
87	7b880d2c1d4d050875521f0896b9019c_rep;size=2300	k__Fungi;p__Ascomycota;c__Saccharomycetes;o__Saccharomycetales;f__Incertae sedis;g__Wickerhamomyces;s__Wickerhamomyces anomalus	k__Fungi;p__Ascomycota;c__Saccharomycetes;o__Saccharomycetales;f__Incertae sedis;g__Wickerhamomyces;s__Wickerhamomyces anomalus		1	1	k__Fungi	p__Ascomycota	c__Saccharomycetes	o__Saccharomycetales	f__Incertae sedis	g__Wickerhamomyces	s__Wickerhamomyces anomalus	0	0	0	0	0	0	0	0	0	0	1	0	0	0	0	0	0	0	0	1	1	0	1	0	0	0	0	0	1	0	0	0	0	0	1	0
81	a19478184384d2b833a9b8ca86c6da6c_rep;size=1603	Unassigned	Unassigned	k__Fungi;p__Basidiomycota;c__Tremellomycetes;o__Tremellales;f__Incertae sedis;g__Cryptococcus;	1	1	k__Fungi	p__Basidiomycota	c__Tremellomycetes	o__Tremellales	f__Incertae sedis	g__Cryptococcus		0	0	0	0	0	0	7	15	7	4	0	2	0	1	0	0	0	1	25	28	18	2	0	0	1	1	0	2	4	3	0	1	0	0	0	0
11	093d779c0cbef1b20e553517d21e16c8_rep;size=192510	k__Fungi;p__Ascomycota;c__Saccharomycetes;o__Saccharomycetales;f__Saccharomycetaceae;g__Saccharomyces;s__Saccharomyces eubayanus	k__Fungi;p__Ascomycota;c__Saccharomycetes;o__Saccharomycetales;f__Saccharomycetaceae;g__Saccharomyces;s__Saccharomyces uvarum		1	2	k__Fungi	p__Ascomycota	c__Saccharomycetes	o__Saccharomycetales	f__Saccharomycetaceae	g__Saccharomyces	s__Saccharomyces uvarum	1	1	0	19	22	19	0	0	0	0	0	0	0	0	0	0	0	0	0	0	0	0	0	0	0	0	0	0	0	0	0	0	0	6	12	12
95	fd72852cc9218fbd4048cfcfadcf26b8_rep;size=1111	Unassigned	Unassigned	Unassigned	1	1	Unassigned							0	0	0	0	0	0	0	0	0	0	0	0	0	0	0	0	0	0	0	0	0	0	0	0	0	0	0	0	0	0	0	0	0	0	0	0
103	82f605592128fe7d06898756cb26449a_rep;size=772	k__Fungi;p__Ascomycota;c__Eurotiomycetes;o__Eurotiales;f__Trichocomaceae;g__Penicillium;s__Penicillium sp	k__Fungi;p__Ascomycota;c__Eurotiomycetes;o__Eurotiales;f__Trichocomaceae;g__Penicillium;s__Penicillium sp		1	2	k__Fungi	p__Ascomycota	c__Eurotiomycetes	o__Eurotiales	f__Trichocomaceae	g__Penicillium	s__Penicillium sp	0	0	0	0	0	0	73	77	104	19	11	10	9	1	5	7	1	4	2	2	1	2	1	3	0	0	0	0	1	1	0	0	0	0	0	0
57	07363e0c8096efe343beefeae847b5e5_rep;size=3900	k__Fungi;p__Ascomycota;c__Dothideomycetes;o__Dothideales;f__Dothioraceae	k__Fungi;p__Ascomycota;c__Dothideomycetes;o__Dothideales;f__Dothioraceae;g__Aureobasidium;s__Aureobasidium pullulans var. namibiae		1	1	k__Fungi	p__Ascomycota	c__Dothideomycetes	o__Dothideales	f__Dothioraceae	g__Aureobasidium	s__Aureobasidium pullulans var. namibiae	0	0	0	0	0	0	34	63	50	10	2	6	1	0	0	1	3	3	10	20	7	2	2	0	1	1	1	0	0	1	0	0	0	0	0	0
59	a920f3970e78c3417db14eeb55ab5f71_rep;size=5768	k__Fungi;p__Ascomycota;c__Eurotiomycetes;o__Eurotiales;f__Trichocomaceae;g__Penicillium	k__Fungi;p__Ascomycota;c__Eurotiomycetes;o__Eurotiales;f__Trichocomaceae;g__Penicillium		0.67	3	k__Fungi	p__Ascomycota	c__Eurotiomycetes	o__Eurotiales	f__Trichocomaceae	g__Penicillium		0	0	0	0	0	0	7	19	6	2	1	2	0	1	1	0	0	0	7	9	2	7	1	0	1	1	0	2	0	1	1	0	1	3	1	0
93	47755542194e48e45c9a7f6c7336caeb_rep;size=1371	Unassigned	Unassigned	k__Fungi;p__Ascomycota;c__Saccharomycetes;o__Saccharomycetales;f__Incertae sedis;g__Candida;	1	1	k__Fungi	p__Ascomycota	c__Saccharomycetes	o__Saccharomycetales	f__Incertae sedis	g__Candida		0	0	0	0	0	0	0	0	0	0	0	0	0	0	0	0	0	0	0	0	0	0	0	0	0	0	0	0	0	0	0	0	0	0	0	0
88	14b180c2e48a2aca7303c7b95028557a_rep;size=1773	k__Fungi;p__Ascomycota;c__Saccharomycetes;o__Saccharomycetales;f__Saccharomycetaceae;g__Saccharomyces;s__Saccharomyces cerevisiae	k__Fungi;p__Ascomycota;c__Saccharomycetes;o__Saccharomycetales;f__Saccharomycetaceae;g__Saccharomyces;s__Saccharomyces cerevisiae		1	1	k__Fungi	p__Ascomycota	c__Saccharomycetes	o__Saccharomycetales	f__Saccharomycetaceae	g__Saccharomyces	s__Saccharomyces cerevisiae	0	0	0	0	0	0	0	0	0	0	0	0	12	9	4	3	1	5	0	0	0	0	0	0	0	1	0	0	0	1	0	0	0	17	13	5
109	9adc0ce42f393bd07837904445e6ff95_rep;size=856	k__Fungi;p__Ascomycota;c__Eurotiomycetes;o__Eurotiales;f__Trichocomaceae;g__Penicillium;s__Penicillium paneum	k__Fungi;p__Ascomycota;c__Eurotiomycetes;o__Eurotiales;f__Trichocomaceae;g__Penicillium;s__Penicillium paneum		1	1	k__Fungi	p__Ascomycota	c__Eurotiomycetes	o__Eurotiales	f__Trichocomaceae	g__Penicillium	s__Penicillium paneum	0	0	0	0	0	0	1	0	0	0	0	0	0	0	0	0	0	0	0	0	0	1	0	0	0	0	0	0	0	0	0	0	2	9	3	6
487	96fc1842f7070febc08b4c3aed9aa84a_rep;size=1054	Unassigned	Unassigned	k__Fungi;p__Ascomycota;c__Saccharomycetes;o__Saccharomycetales;f__Saccharomycetaceae;g__Saccharomyces;	1	1	k__Fungi	p__Ascomycota	c__Saccharomycetes	o__Saccharomycetales	f__Saccharomycetaceae	g__Saccharomyces		0	0	0	0	0	0	0	0	0	0	0	0	0	0	0	0	0	0	0	0	0	0	0	0	0	0	0	0	0	0	0	0	0	0	0	0
119	8185cfdc97f1082b4f3be86668618523_rep;size=1291	k__Fungi;p__Ascomycota;c__Dothideomycetes;o__Pleosporales	k__Fungi;p__Ascomycota;c__Dothideomycetes;o__Pleosporales		1	2	k__Fungi	p__Ascomycota	c__Dothideomycetes	o__Pleosporales				0	0	0	0	0	0	22	61	36	20	15	12	1	1	3	1	4	4	10	9	3	2	1	0	0	1	2	1	0	0	2	0	3	7	6	9
114	497e296d7b1a4395b0e7d3bafc1366c3_rep;size=620	Unassigned	Unassigned		1	1	Unassigned							0	0	0	0	0	0	0	0	1	0	0	0	0	0	0	0	0	0	87	72	45	36	32	30	2	0	0	2	3	6	0	0	0	0	0	0
322	40bef7bff9d02d80cb5a785cb3ae8cb4_rep;size=583	k__Fungi;p__Ascomycota;c__Saccharomycetes;o__Saccharomycetales;f__Saccharomycetaceae;g__Saccharomyces;s__Saccharomyces cerevisiae	k__Fungi;p__Ascomycota;c__Saccharomycetes;o__Saccharomycetales;f__Saccharomycetaceae;g__Saccharomyces;s__Saccharomyces cerevisiae		1	1	k__Fungi	p__Ascomycota	c__Saccharomycetes	o__Saccharomycetales	f__Saccharomycetaceae	g__Saccharomyces	s__Saccharomyces cerevisiae	0	0	0	0	0	0	0	0	0	0	0	0	0	1	0	56	51	60	0	0	0	0	0	0	0	0	0	33	43	56	0	0	0	0	0	0
128	37499e6eff5c4c7d91956dd2fe45b431_rep;size=1339	k__Fungi;p__Ascomycota;c__Saccharomycetes;o__Saccharomycetales;f__Saccharomycetaceae;g__Torulaspora;s__Torulaspora delbrueckii	k__Fungi;p__Ascomycota;c__Saccharomycetes;o__Saccharomycetales;f__Saccharomycetaceae;g__Torulaspora;s__Torulaspora delbrueckii		1	1	k__Fungi	p__Ascomycota	c__Saccharomycetes	o__Saccharomycetales	f__Saccharomycetaceae	g__Torulaspora	s__Torulaspora delbrueckii	0	0	0	0	0	0	0	0	0	0	0	0	0	0	0	0	0	0	0	0	0	0	0	0	0	0	0	0	0	0	0	0	0	0	0	0
104	0545a48de87a3a95a581a8b0120ef823_rep;size=956	k__Fungi;p__Basidiomycota;c__Tremellomycetes;o__Tremellales;f__Incertae sedis;g__Cryptococcus;s__Cryptococcus laurentii	k__Fungi;p__Basidiomycota;c__Tremellomycetes;o__Tremellales;f__Incertae sedis;g__Cryptococcus;s__Cryptococcus laurentii		1	1	k__Fungi	p__Basidiomycota	c__Tremellomycetes	o__Tremellales	f__Incertae sedis	g__Cryptococcus	s__Cryptococcus laurentii	0	0	0	0	0	0	23	21	18	2	2	2	0	0	0	0	1	0	24	20	18	0	1	0	0	0	0	2	1	1	0	0	0	0	0	0
106	b53a99fcae928d4fcd3fda8af5811aa1_rep;size=1058	k__Fungi;p__Ascomycota;c__Saccharomycetes;o__Saccharomycetales;f__Saccharomycetaceae;g__Saccharomyces;s__Saccharomyces cerevisiae	k__Fungi;p__Ascomycota;c__Saccharomycetes;o__Saccharomycetales;f__Saccharomycetaceae;g__Saccharomyces;s__Saccharomyces cerevisiae		1	1	k__Fungi	p__Ascomycota	c__Saccharomycetes	o__Saccharomycetales	f__Saccharomycetaceae	g__Saccharomyces	s__Saccharomyces cerevisiae	0	0	0	32	0	2	0	0	0	0	0	0	16	3	2	9	0	1	0	0	0	1	0	0	36	0	4	30	1	0	0	0	0	17	1	1
100	443b27244c3220c7cad6a1c1651ff65f_rep;size=980	Unassigned	Unassigned		1	1	Unassigned							0	0	0	0	0	0	8	6	5	0	0	1	0	0	0	0	0	0	9	17	7	0	0	0	1	1	0	0	0	0	0	0	0	0	0	0
99	e2e64777ce1e4bd18a43b429adb7b3a9_rep;size=1028	k__Fungi;p__Ascomycota;c__Dothideomycetes;o__Pleosporales;f__Pleosporaceae;g__Epicoccum;s__Epicoccum nigrum	k__Fungi;p__Ascomycota;c__Dothideomycetes;o__Pleosporales;f__Pleosporaceae;g__Epicoccum;s__Epicoccum nigrum		1	1	k__Fungi	p__Ascomycota	c__Dothideomycetes	o__Pleosporales	f__Pleosporaceae	g__Epicoccum	s__Epicoccum nigrum	0	0	0	0	0	0	76	234	109	33	23	10	7	2	3	3	3	2	1	2	1	0	0	0	0	0	0	0	0	0	0	0	0	0	0	0
101	1da433772c6903c18d907812d7c2a64c_rep;size=1090	k__Fungi;p__Basidiomycota;c__Tremellomycetes;o__Filobasidiales;f__Filobasidiaceae;g__Filobasidium;s__Filobasidium capsuligenum	k__Fungi;p__Basidiomycota;c__Tremellomycetes;o__Filobasidiales;f__Filobasidiaceae;g__Filobasidium;s__Filobasidium capsuligenum		1	3	k__Fungi	p__Basidiomycota	c__Tremellomycetes	o__Filobasidiales	f__Filobasidiaceae	g__Filobasidium	s__Filobasidium capsuligenum	0	0	0	0	0	0	0	0	0	0	0	0	0	0	0	0	0	0	0	0	0	0	0	0	0	0	0	0	0	0	0	0	0	0	0	0
108	4b44931da00beef6656307b7392b63e8_rep;size=1322	Unassigned	Unassigned	k__Fungi;p__Ascomycota;c__Saccharomycetes;o__Saccharomycetales;f__Pichiaceae;g__Pichia;	1	1	k__Fungi	p__Ascomycota	c__Saccharomycetes	o__Saccharomycetales	f__Pichiaceae	g__Pichia		0	0	0	0	0	0	16	25	14	5	4	2	15	10	7	23	17	9	0	0	0	0	0	0	0	0	0	0	0	0	0	0	1	0	0	1
83	7d08a04b116d6ce2db548390340e4489_rep;size=1752	k__Fungi;p__Ascomycota;c__Saccharomycetes;o__Saccharomycetales;f__Incertae sedis;g__Candida;s__Candida tropicalis	k__Fungi;p__Ascomycota;c__Saccharomycetes;o__Saccharomycetales;f__Incertae sedis;g__Candida;s__Candida tropicalis		1	5	k__Fungi	p__Ascomycota	c__Saccharomycetes	o__Saccharomycetales	f__Incertae sedis	g__Candida	s__Candida tropicalis	0	0	0	0	0	0	4	7	0	3	3	1	0	0	0	0	1	0	0	0	0	0	0	0	0	0	0	0	0	0	0	0	0	4	2	4
105	b8bf2052e1bcd3627a757249d553e228_rep;size=882	Unassigned	Unassigned		1	1	Unassigned							0	0	0	0	0	0	7	3	7	0	0	0	0	0	0	1	0	0	5	5	6	0	1	0	0	0	0	3	0	1	0	0	0	0	0	0
356	4ac1f4772021785be602bd7a91bb23b7_rep;size=452	Unassigned	Unassigned		1	1	Unassigned							0	0	0	0	0	0	0	0	0	0	0	0	0	0	0	14	9	86	0	0	0	0	0	0	0	0	0	12	9	62	0	0	0	0	0	0
391	f49b60aedd1ef2794bf2dc31ff145135_rep;size=451	Unassigned	Unassigned		1	1	Unassigned							0	0	0	0	0	0	0	0	0	131	112	66	1	0	0	0	0	0	0	0	0	48	51	32	1	0	0	0	0	0	0	0	0	0	0	1
120	63b74f8c485294ea8a6f185445295f2f_rep;size=599	Unassigned	k__Fungi;p__Basidiomycota;c__Microbotryomycetes;o__Sporidiobolales;f__Incertae sedis;g__Rhodotorula;s__Rhodotorula colostri		1	1	k__Fungi	p__Basidiomycota	c__Microbotryomycetes	o__Sporidiobolales	f__Incertae sedis	g__Rhodotorula	s__Rhodotorula colostri	0	0	0	0	0	0	0	2	0	1	0	0	0	0	0	0	0	1	12	16	11	1	1	2	0	0	0	1	2	1	0	0	0	0	0	0
184	d6893193579c2f2cbdede20b316e38e6_rep;size=762	k__Fungi;p__Ascomycota;c__Saccharomycetes;o__Saccharomycetales;f__Saccharomycodaceae;g__Hanseniaspora;s__Hanseniaspora valbyensis	k__Fungi;p__Ascomycota;c__Saccharomycetes;o__Saccharomycetales;f__Saccharomycodaceae;g__Hanseniaspora;s__Hanseniaspora valbyensis		1	1	k__Fungi	p__Ascomycota	c__Saccharomycetes	o__Saccharomycetales	f__Saccharomycodaceae	g__Hanseniaspora	s__Hanseniaspora valbyensis	0	0	0	0	0	0	0	0	0	4	4	4	4	0	2	0	0	0	0	0	0	5	5	3	2	0	1	0	0	1	0	0	0	3	4	2
117	fc2110ebb337ad5fe1db0178cba9e889_rep;size=707	k__Fungi;p__Zygomycota;c__Incertae sedis;o__Mucorales;f__Mucoraceae;g__Mucor;s__Mucor bainieri	k__Fungi;p__Zygomycota;c__Incertae sedis;o__Mucorales;f__Mucoraceae;g__Mucor;s__Mucor bainieri		1	1	k__Fungi	p__Zygomycota	c__Incertae sedis	o__Mucorales	f__Mucoraceae	g__Mucor	s__Mucor bainieri	0	0	0	0	0	0	3	1	0	6	2	2	0	0	3	0	0	0	0	0	0	0	0	0	0	0	0	0	0	0	0	0	0	0	0	0
126	f8f21072103ce76796f918a608cd3de6_rep;size=581	k__Fungi;p__Ascomycota;c__Saccharomycetes;o__Saccharomycetales;f__Incertae sedis;g__Candida;s__Candida californica	k__Fungi;p__Ascomycota;c__Saccharomycetes;o__Saccharomycetales;f__Incertae sedis;g__Candida;s__Candida californica		1	1	k__Fungi	p__Ascomycota	c__Saccharomycetes	o__Saccharomycetales	f__Incertae sedis	g__Candida	s__Candida californica	0	0	0	0	0	0	6	5	2	0	0	0	0	0	0	2	1	4	0	0	0	0	0	1	0	0	0	0	0	0	0	3	1	2	2	5
116	91c9d9a05a1697a3507dd0218a536bab_rep;size=576	Unassigned	k__Fungi;p__Basidiomycota;c__Tremellomycetes;o__Cystofilobasidiales;f__Cystofilobasidiaceae;g__Cystofilobasidium;s__Cystofilobasidium macerans		1	1	k__Fungi	p__Basidiomycota	c__Tremellomycetes	o__Cystofilobasidiales	f__Cystofilobasidiaceae	g__Cystofilobasidium	s__Cystofilobasidium macerans	0	0	0	0	0	0	0	1	0	0	0	0	0	0	0	0	0	0	6	6	0	0	0	0	0	1	0	0	1	2	0	0	0	0	0	0
121	547af30a8dd5d85d531993e710706db8_rep;size=543	k__Fungi;p__Ascomycota;c__Saccharomycetes;o__Saccharomycetales;f__Dipodascaceae;g__Dipodascus;s__Dipodascus sp	k__Fungi;p__Ascomycota;c__Saccharomycetes;o__Saccharomycetales;f__Dipodascaceae;g__Dipodascus;s__Dipodascus sp		1	1	k__Fungi	p__Ascomycota	c__Saccharomycetes	o__Saccharomycetales	f__Dipodascaceae	g__Dipodascus	s__Dipodascus sp	0	0	0	0	0	0	0	0	0	0	0	0	0	0	0	0	0	0	0	0	0	0	0	0	0	0	0	0	0	0	0	0	0	0	0	0
143	794ad058f1ad3670a5fc93b4d3774fdf_rep;size=378	k__Fungi;p__Basidiomycota;c__Tremellomycetes	k__Fungi;p__Basidiomycota;c__Tremellomycetes		1	2	k__Fungi	p__Basidiomycota	c__Tremellomycetes					0	0	0	0	0	0	69	133	79	2	4	1	1	0	0	3	0	1	4	4	2	1	0	0	0	0	0	0	0	0	0	0	0	0	0	0
171	b1d12604092a633a4959643f40ed0422_rep;size=352	Unassigned	Unassigned		1	1	Unassigned							0	0	0	0	0	0	0	0	0	0	0	0	0	0	0	0	0	0	0	1	265	0	0	0	0	0	0	0	0	0	0	0	0	0	0	0
283	34ca7856ecf64643b339a9e0795feaab_rep;size=1073	Unassigned	Unassigned	k__Fungi;p__Ascomycota;c__Saccharomycetes;o__Saccharomycetales;f__Saccharomycetaceae;g__Saccharomyces;	1	1	k__Fungi	p__Ascomycota	c__Saccharomycetes	o__Saccharomycetales	f__Saccharomycetaceae	g__Saccharomyces		0	0	0	0	0	0	0	0	0	0	0	0	0	0	0	0	0	0	0	0	0	0	0	0	0	0	0	0	0	0	0	0	0	0	0	0
364	02d60f8a2443fa2013c888524773ee8a_rep;size=346	Unassigned	k__Fungi;p__Ascomycota;c__Saccharomycetes;o__Saccharomycetales;f__Saccharomycodaceae;g__Hanseniaspora;s__Hanseniaspora uvarum		1	1	k__Fungi	p__Ascomycota	c__Saccharomycetes	o__Saccharomycetales	f__Saccharomycodaceae	g__Hanseniaspora	s__Hanseniaspora uvarum	0	0	0	0	0	0	0	0	0	95	107	1	0	0	0	0	0	0	0	0	0	63	66	1	0	0	0	0	0	0	0	0	0	0	0	0
113	72d7d05352532e1b3df0b17df4788831_rep;size=632	Unassigned	Unassigned		1	1	Unassigned							0	0	0	0	0	0	0	2	0	0	0	0	0	0	0	0	0	0	31	20	25	0	0	2	0	0	0	0	0	0	0	0	0	1	1	1
148	178cd63220902da8f9f90fd1c58a2b6c_rep;size=630	k__Fungi;p__Zygomycota;c__Incertae sedis;o__Mucorales;f__Mucoraceae;g__Mucor;s__Mucor bainieri	k__Fungi;p__Zygomycota;c__Incertae sedis;o__Mucorales;f__Mucoraceae;g__Mucor;s__Mucor bainieri		1	1	k__Fungi	p__Zygomycota	c__Incertae sedis	o__Mucorales	f__Mucoraceae	g__Mucor	s__Mucor bainieri	0	0	0	0	0	0	1	4	1	5	1	2	0	0	0	0	0	0	0	0	0	0	0	0	0	0	0	0	0	0	0	0	0	0	0	0
142	9bac56b7ece698c7aaa469f43dfbc1c3_rep;size=335	Unassigned	Unassigned		1	1	Unassigned							0	0	0	0	0	0	0	0	0	0	0	0	0	0	0	0	0	0	66	60	59	13	11	11	0	0	0	0	0	0	0	0	0	1	0	0
130	32c8d14ae4afb7aee4ed5b2c64745395_rep;size=574	Unassigned	Unassigned		1	1	Unassigned							0	0	0	0	0	0	0	0	0	0	0	0	0	0	0	0	0	0	0	0	0	0	0	0	0	0	0	0	0	0	0	0	0	0	0	0
300	51bd0bbbf735d1b761aac79f5207eb69_rep;size=290	Unassigned	Unassigned		1	1	Unassigned							0	0	0	0	0	0	0	0	0	0	0	0	0	0	0	0	0	0	229	2	0	0	0	0	0	0	0	0	0	0	0	0	0	0	0	0
289	4e180ea17a7b95429bad1fb81f31a373_rep;size=332	Unassigned	Unassigned		1	1	Unassigned							0	0	0	0	0	0	0	0	0	2	1	0	0	1	0	0	0	1	0	0	0	18	12	7	19	10	7	1	3	2	0	0	0	9	10	7
360	02ef1945fdc1bc6f755abe09e765f712_rep;size=834	Unassigned	Unassigned		1	1	Unassigned							0	0	0	0	0	0	0	0	0	0	0	0	0	0	0	0	0	0	0	0	0	0	0	0	0	0	0	0	0	0	0	0	0	0	0	0
403	92c08853fd9f55107308cd9b06793641_rep;size=365	Unassigned	Unassigned		1	1	Unassigned							0	0	0	0	0	0	0	0	0	0	0	0	0	0	0	0	0	0	0	0	0	0	0	0	0	0	0	0	0	0	0	0	0	0	0	0
91	5cae412e575f295942a50f6588df8c63_rep;size=1117	Unassigned	Unassigned	k__Fungi;p__Basidiomycota;c__Tremellomycetes;o__Tremellales;f__Incertae sedis;g__Cryptococcus;	1	1	k__Fungi	p__Basidiomycota	c__Tremellomycetes	o__Tremellales	f__Incertae sedis	g__Cryptococcus		0	0	0	0	0	0	2	1	0	0	0	0	0	0	0	0	0	0	3	4	1	0	0	0	0	0	0	0	0	0	0	0	0	0	0	0
223	7a9955eddc1adb87413db1ea332decec_rep;size=262	Unassigned	Unassigned		1	1	Unassigned							0	0	0	0	0	0	0	0	0	0	0	0	0	0	0	0	0	0	0	0	189	0	0	0	0	0	0	0	0	0	0	0	0	0	0	0
132	c5182b45cf6c8ae7f9d8e999378cc812_rep;size=517	Unassigned	Unassigned		1	1	Unassigned							0	0	0	0	0	0	0	0	0	0	1	0	0	0	0	0	0	0	0	2	0	0	1	1	0	2	0	2	0	1	0	0	1	0	0	0
38	4f63064aea3fa9e60ef04206c2166bcc_rep;size=10481	k__Fungi;p__Ascomycota;c__Saccharomycetes;o__Saccharomycetales;f__Debaryomycetaceae;g__Meyerozyma;s__Meyerozyma guilliermondii	k__Fungi;p__Ascomycota;c__Saccharomycetes;o__Saccharomycetales;f__Debaryomycetaceae;g__Meyerozyma;s__Meyerozyma guilliermondii		1	2	k__Fungi	p__Ascomycota	c__Saccharomycetes	o__Saccharomycetales	f__Debaryomycetaceae	g__Meyerozyma	s__Meyerozyma guilliermondii	0	0	0	0	0	0	11	23	17	9	1	1	2	2	1	1	2	2	1	3	1	0	0	0	0	0	0	0	0	0	0	0	0	0	0	0
45	80847ba5618a5cbd8b8d8557f180a3fb_rep;size=6314	Unassigned	k__Fungi;p__Ascomycota;c__Saccharomycetes;o__Saccharomycetales;f__Incertae sedis;g__Starmerella;s__Starmerella_bacillaris		1	1	k__Fungi	p__Ascomycota	c__Saccharomycetes	o__Saccharomycetales	f__Incertae sedis	g__Starmerella	s__Starmerella_bacillaris	0	0	0	0	0	0	13	37	14	50	41	14	8	5	7	2	3	0	0	0	0	0	0	1	0	0	0	0	1	0	0	0	0	0	0	1
147	47cebfcd84ab268b3f019ba79bb85181_rep;size=337	k__Fungi;p__Basidiomycota;c__Tremellomycetes;o__Tremellales;f__Incertae sedis;g__Cryptococcus;s__Cryptococcus cf aureus NRRL Y_30215	k__Fungi;p__Basidiomycota;c__Tremellomycetes;o__Tremellales;f__Incertae sedis;g__Cryptococcus;s__Cryptococcus cf aureus NRRL Y_30215		1	1	k__Fungi	p__Basidiomycota	c__Tremellomycetes	o__Tremellales	f__Incertae sedis	g__Cryptococcus	s__Cryptococcus cf aureus NRRL Y_30215	0	0	0	0	0	0	37	49	25	0	0	1	1	0	0	0	0	0	5	1	5	0	0	0	0	0	0	0	0	0	0	0	0	0	0	0
129	de9aca4cd53ec40c2805af8f28a15809_rep;size=438	k__Fungi;p__Ascomycota;c__Saccharomycetes;o__Saccharomycetales;f__Pichiaceae;g__Pichia;s__Pichia sp CBS 209	k__Fungi;p__Ascomycota;c__Saccharomycetes;o__Saccharomycetales;f__Pichiaceae;g__Pichia;s__Pichia sp CBS 209		1	1	k__Fungi	p__Ascomycota	c__Saccharomycetes	o__Saccharomycetales	f__Pichiaceae	g__Pichia	s__Pichia sp CBS 209	0	0	0	0	0	0	8	14	8	2	0	1	6	4	3	16	102	6	0	0	0	0	0	0	0	0	0	0	0	0	0	0	0	0	0	0
131	276f75d65d002f4f41d25c424d272527_rep;size=550	k__Fungi;p__Ascomycota;c__Saccharomycetes;o__Saccharomycetales;f__Trichomonascaceae;g__Zygoascus;s__Zygoascus hellenicus	k__Fungi;p__Ascomycota;c__Saccharomycetes;o__Saccharomycetales;f__Trichomonascaceae;g__Zygoascus;s__Zygoascus hellenicus		1	1	k__Fungi	p__Ascomycota	c__Saccharomycetes	o__Saccharomycetales	f__Trichomonascaceae	g__Zygoascus	s__Zygoascus hellenicus	0	0	0	0	0	0	0	0	0	0	0	1	0	0	0	0	0	0	0	0	0	0	0	0	0	0	0	0	0	0	0	0	0	0	0	1
156	cc81672b7e2a26d1eedd7d62f5668c6d_rep;size=272	Unassigned	Unassigned		1	1	Unassigned							0	0	0	0	0	0	35	86	38	9	2	1	1	1	1	0	1	6	0	3	1	0	0	0	0	0	0	0	0	0	2	0	1	1	0	0
141	77868bbef65417230ec62bf0c56b499f_rep;size=539	k__Fungi;p__Zygomycota;c__Incertae sedis;o__Mucorales;f__Mucoraceae;g__Mucor;s__Mucor bainieri	k__Fungi;p__Zygomycota;c__Incertae sedis;o__Mucorales;f__Mucoraceae;g__Mucor;s__Mucor bainieri		1	1	k__Fungi	p__Zygomycota	c__Incertae sedis	o__Mucorales	f__Mucoraceae	g__Mucor	s__Mucor bainieri	0	0	0	0	0	0	0	0	0	0	0	0	0	0	0	0	0	0	0	0	0	0	0	0	0	0	0	0	0	0	0	0	0	0	0	0
146	20b9e923180386055d52c6fa8af8a6d0_rep;size=414	k__Fungi;p__Ascomycota;c__Dothideomycetes;o__Pleosporales;f__Incertae sedis;g__Phoma	k__Fungi;p__Ascomycota;c__Dothideomycetes;o__Pleosporales;f__Incertae sedis;g__Phoma		0.67	9	k__Fungi	p__Ascomycota	c__Dothideomycetes	o__Pleosporales	f__Incertae sedis	g__Phoma		0	0	0	0	0	0	6	5	2	1	0	0	0	0	0	0	0	1	1	1	1	0	0	3	0	0	0	0	2	0	0	0	0	2	1	1
140	55767b176d24f0514ca89e8b58bf8feb_rep;size=372	k__Fungi;p__Basidiomycota;c__Tremellomycetes;o__Trichosporonales;f__Trichosporonaceae;g__Trichosporon	k__Fungi;p__Basidiomycota;c__Tremellomycetes;o__Trichosporonales;f__Trichosporonaceae;g__Trichosporon		1	4	k__Fungi	p__Basidiomycota	c__Tremellomycetes	o__Trichosporonales	f__Trichosporonaceae	g__Trichosporon		0	0	0	0	0	0	0	0	0	0	0	0	0	0	0	0	0	0	0	0	0	0	0	0	0	0	0	0	0	0	0	0	0	2	0	0
158	2eba79fc771229b63590342a821a5c39_rep;size=245	Unassigned	Unassigned		1	1	Unassigned							0	0	0	0	0	0	0	0	0	0	0	0	0	0	0	0	0	0	38	30	33	6	7	9	1	0	0	1	1	3	0	0	0	0	0	0
707	7c64915d5e84c0f3ff5e36c94576d99b_rep;size=302	Unassigned	Unassigned		1	1	Unassigned							0	0	0	0	0	0	0	0	0	0	0	0	0	0	0	0	0	0	0	0	0	0	0	0	0	0	0	0	0	0	0	0	0	0	0	0
136	8f39490cec2656a8b8511edb93cbc681_rep;size=1120	k__Fungi;p__Ascomycota;c__Saccharomycetes;o__Saccharomycetales;f__Saccharomycetaceae;g__Saccharomyces;s__Saccharomyces eubayanus	k__Fungi;p__Ascomycota;c__Saccharomycetes;o__Saccharomycetales;f__Saccharomycetaceae;g__Saccharomyces;s__Saccharomyces uvarum		1	2	k__Fungi	p__Ascomycota	c__Saccharomycetes	o__Saccharomycetales	f__Saccharomycetaceae	g__Saccharomyces	s__Saccharomyces uvarum	0	0	0	5	12	11	0	0	0	0	0	0	0	0	0	0	0	0	0	0	0	0	0	0	0	0	0	0	0	0	0	0	0	2	5	4
134	494d885d5ee6d2fe030f440311fe7341_rep;size=621	k__Fungi;p__Ascomycota;c__Saccharomycetes;o__Saccharomycetales;f__Saccharomycopsidaceae;g__Arthroascus;s__Arthroascus schoenii	k__Fungi;p__Ascomycota;c__Saccharomycetes;o__Saccharomycetales;f__Saccharomycopsidaceae;g__Arthroascus;s__Arthroascus schoenii		1	1	k__Fungi	p__Ascomycota	c__Saccharomycetes	o__Saccharomycetales	f__Saccharomycopsidaceae	g__Arthroascus	s__Arthroascus schoenii	0	0	0	0	0	0	0	0	0	0	0	0	0	0	0	0	0	0	0	0	0	0	0	0	0	0	0	0	0	0	0	0	0	0	0	0
153	8d757e0e8281ea84058d84bd827f5189_rep;size=318	Unassigned	Unassigned		1	1	Unassigned							0	0	0	0	0	0	0	0	0	0	0	0	0	0	0	0	0	0	0	0	0	0	0	0	0	0	0	0	0	0	0	0	0	0	0	0
299	11bc96fd027f83fb66766ed4695b8798_rep;size=208	Unassigned	Unassigned		1	1	Unassigned							82	87	32	0	0	0	3	1	3	0	0	0	0	0	0	0	0	0	0	0	0	0	0	0	0	0	0	0	0	0	0	0	0	0	0	0
610	ff5837d1f44ab4a10ff3d353b6d4eb9e_rep;size=208	Unassigned	Unassigned		1	1	Unassigned							0	0	0	0	0	0	0	0	0	0	0	0	0	0	0	26	20	6	0	0	0	0	0	0	0	0	0	22	17	8	0	0	0	0	0	0
160	5513a2c337fc16ad04d7cd4b42e21bd9_rep;size=255	Unassigned	k__Fungi;p__Ascomycota;c__Dothideomycetes;o__Capnodiales;f__Davidiellaceae;g__Cladosporium;s__Cladosporium cladosporioides		1	1	k__Fungi	p__Ascomycota	c__Dothideomycetes	o__Capnodiales	f__Davidiellaceae	g__Cladosporium	s__Cladosporium cladosporioides	0	0	0	0	0	0	23	26	35	11	3	5	3	2	2	0	1	2	1	5	0	2	0	0	0	0	1	1	0	1	0	0	0	2	0	0
424	0a49657dc28bfc0018fe1c63c86f6fa3_rep;size=198	Unassigned	Unassigned		1	1	Unassigned							0	0	0	0	0	0	0	0	0	0	0	0	0	0	0	15	13	24	0	0	0	0	0	0	0	0	0	11	8	18	0	0	0	0	0	0
193	ad7a4d77029ad2be5be014a1dfd3b8e7_rep;size=194	Unassigned	Unassigned		1	1	Unassigned							0	0	0	0	0	0	0	0	0	0	0	0	0	0	0	0	0	0	62	32	38	3	0	1	0	0	0	0	0	0	0	0	0	0	0	0
157	2836dcd9203852d7ede26162fc2ba8d1_rep;size=259	k__Fungi;p__Ascomycota;c__Saccharomycetes;o__Saccharomycetales;f__Pichiaceae;g__Pichia;s__Pichia sp D50_3	k__Fungi;p__Ascomycota;c__Saccharomycetes;o__Saccharomycetales;f__Pichiaceae;g__Pichia		1	2	k__Fungi	p__Ascomycota	c__Saccharomycetes	o__Saccharomycetales	f__Pichiaceae	g__Pichia		0	0	0	0	0	0	1	0	0	0	0	0	1	1	0	2	0	0	0	0	0	0	0	0	0	0	0	0	0	0	0	0	0	1	0	0
419	d87cdfada596e625678168c1a0942210_rep;size=191	Unassigned	Unassigned		1	1	Unassigned							0	0	0	0	0	0	0	0	0	0	0	0	0	0	0	0	0	0	5	182	2	0	0	0	0	0	0	0	0	0	0	0	0	0	0	0
181	aed369869a7b9dcf82996827d58ef311_rep;size=404	Unassigned	Unassigned		1	1	Unassigned							0	0	0	0	0	0	7	4	0	0	1	0	0	0	0	0	0	0	2	0	0	0	0	0	0	0	0	0	0	0	0	0	0	0	0	0
327	aead2582aea6f0d1502fea0af6a695cd_rep;size=187	k__Fungi;p__Ascomycota;c__Saccharomycetes;o__Saccharomycetales;f__Saccharomycetaceae;g__Saccharomyces;s__Saccharomyces cerevisiae	k__Fungi;p__Ascomycota;c__Saccharomycetes;o__Saccharomycetales;f__Saccharomycetaceae;g__Saccharomyces;s__Saccharomyces cerevisiae		1	1	k__Fungi	p__Ascomycota	c__Saccharomycetes	o__Saccharomycetales	f__Saccharomycetaceae	g__Saccharomyces	s__Saccharomyces cerevisiae	0	0	0	0	0	0	2	4	2	0	0	0	0	0	0	10	21	20	5	3	1	0	0	0	0	0	0	6	6	7	0	5	3	0	0	0
328	d8abdf03b91071a24f45c6acfde339fa_rep;size=229	Unassigned	Unassigned		1	1	Unassigned							0	0	0	0	0	0	0	0	0	0	0	0	0	1	0	0	0	0	0	0	0	4	5	0	1	3	3	0	2	0	0	0	0	9	7	9
174	f55d81aa62a177bb2f469d4378dd3c34_rep;size=196	Unassigned	Unassigned		1	1	Unassigned							0	0	0	0	0	0	0	2	2	6	4	2	0	0	0	0	0	0	8	13	8	11	25	10	1	1	1	3	5	3	0	0	0	0	1	0
214	3af872cbdcaf58a25e24f5c03650ddd8_rep;size=235	k__Fungi;p__Ascomycota;c__Saccharomycetes;o__Saccharomycetales;f__Saccharomycetaceae;g__Saccharomyces;s__Saccharomyces kudriavzevii	k__Fungi;p__Ascomycota;c__Saccharomycetes;o__Saccharomycetales;f__Saccharomycetaceae;g__Saccharomyces;s__Saccharomyces kudriavzevii		1	1	k__Fungi	p__Ascomycota	c__Saccharomycetes	o__Saccharomycetales	f__Saccharomycetaceae	g__Saccharomyces	s__Saccharomyces kudriavzevii	0	0	0	0	0	0	0	0	0	0	0	0	0	0	0	0	0	0	0	0	0	0	0	0	0	0	0	0	0	0	0	0	0	0	1	0
155	f4956e235bfa7a61a5a88525bd85d93a_rep;size=257	Unassigned	Unassigned		1	1	Unassigned							0	0	0	0	0	0	0	0	0	0	0	0	0	0	0	0	0	0	0	0	0	0	0	0	0	0	0	0	0	0	0	0	0	0	0	0
180	903db28c25895c8d2461494e6c42586f_rep;size=508	k__Fungi;p__Ascomycota;c__Saccharomycetes;o__Saccharomycetales;f__Saccharomycetaceae;g__Saccharomyces;s__Saccharomyces cerevisiae	k__Fungi;p__Ascomycota;c__Saccharomycetes;o__Saccharomycetales;f__Saccharomycetaceae;g__Saccharomyces;s__Saccharomyces cerevisiae		1	1	k__Fungi	p__Ascomycota	c__Saccharomycetes	o__Saccharomycetales	f__Saccharomycetaceae	g__Saccharomyces	s__Saccharomyces cerevisiae	0	0	0	0	0	0	0	0	0	0	0	0	0	0	0	0	0	0	0	0	0	0	0	0	0	0	0	0	0	0	0	0	0	0	0	0
164	5d921c17f81b6229e0c1f3ba37ce9303_rep;size=687	k__Fungi;p__Ascomycota;c__Saccharomycetes;o__Saccharomycetales;f__Saccharomycetaceae;g__Saccharomyces;s__Saccharomyces cerevisiae	k__Fungi;p__Ascomycota;c__Saccharomycetes;o__Saccharomycetales;f__Saccharomycetaceae;g__Saccharomyces;s__Saccharomyces cerevisiae		1	1	k__Fungi	p__Ascomycota	c__Saccharomycetes	o__Saccharomycetales	f__Saccharomycetaceae	g__Saccharomyces	s__Saccharomyces cerevisiae	0	0	0	8	4	5	0	0	0	0	0	0	0	0	0	0	0	0	0	0	0	0	0	0	0	0	0	0	0	0	0	0	0	2	2	1
151	2fb25ccd2e52b60ce3d412982623e17b_rep;size=272	k__Fungi;p__Ascomycota;c__Saccharomycetes;o__Saccharomycetales;f__Saccharomycetaceae;g__Saccharomyces;s__Saccharomyces cerevisiae	k__Fungi;p__Ascomycota;c__Saccharomycetes;o__Saccharomycetales;f__Saccharomycetaceae;g__Saccharomyces;s__Saccharomyces cerevisiae		1	1	k__Fungi	p__Ascomycota	c__Saccharomycetes	o__Saccharomycetales	f__Saccharomycetaceae	g__Saccharomyces	s__Saccharomyces cerevisiae	0	0	0	11	0	0	0	0	0	0	0	0	6	1	1	2	0	0	0	2	0	0	0	0	15	1	1	9	0	0	1	0	0	11	0	0
372	c4053d9569c7216d1e9bfddc803a92a6_rep;size=165	Unassigned	Unassigned		1	1	Unassigned							0	0	0	0	0	0	0	0	1	0	0	0	0	0	0	0	0	0	56	27	52	2	0	0	0	0	0	0	0	0	0	0	0	1	0	0
187	bc8c12c38fcf04adda9e1b0655d89c22_rep;size=164	Unassigned	Unassigned		1	1	Unassigned							0	0	0	0	0	0	0	0	0	0	0	0	0	0	0	0	0	0	23	21	24	9	9	12	1	0	0	1	0	0	0	0	0	0	0	0
579	2fb6e4d99dce313b21539506204fb33d_rep;size=157	Unassigned	Unassigned		1	1	Unassigned							0	0	0	0	0	0	0	0	0	0	0	0	0	0	0	8	14	15	0	0	0	0	0	0	0	0	0	5	5	13	0	0	0	0	0	0
370	db168a331a61e7189ca84ce6c7b19247_rep;size=323	Unassigned	Unassigned		1	1	Unassigned							0	0	0	0	0	0	0	0	1	9	1	0	2	2	1	0	0	1	0	0	0	10	1	7	2	7	4	0	0	2	0	0	0	11	2	2
127	7f97a0e16aba8422f06092a64e750a43_rep;size=1114	k__Fungi;p__Ascomycota;c__Dothideomycetes;o__Pleosporales;f__Pleosporaceae;g__Pleospora;s__Pleospora herbarum	k__Fungi;p__Ascomycota;c__Dothideomycetes;o__Pleosporales;f__Pleosporaceae;g__Pleospora;s__Pleospora herbarum		1	1	k__Fungi	p__Ascomycota	c__Dothideomycetes	o__Pleosporales	f__Pleosporaceae	g__Pleospora	s__Pleospora herbarum	0	0	0	0	0	0	7	32	18	13	1	3	3	3	0	2	2	0	0	1	2	0	0	0	0	0	0	0	0	0	0	0	0	1	0	0
464	85e19f3fe6dd96bea87b945e30670466_rep;size=184	Unassigned	Unassigned		1	1	Unassigned							0	0	0	0	0	0	0	0	0	0	0	0	0	0	0	0	0	0	0	0	0	0	0	0	0	0	0	0	0	0	0	0	0	0	0	0
303	91cffa5771bec7c982609f5e5c265d1d_rep;size=148	Unassigned	Unassigned		1	1	Unassigned							0	0	0	0	0	0	0	0	0	0	0	0	0	0	0	0	0	0	4	0	0	0	0	0	0	0	0	0	0	0	0	0	0	0	0	0
190	6a6880de64d5ee6882221e6d161b26d1_rep;size=222	Unassigned	Unassigned		1	1	Unassigned							1	1	2	0	0	0	1	0	1	1	0	0	2	3	4	10	12	1	0	0	0	0	1	1	12	8	16	15	10	10	0	0	0	1	0	1
185	a014d5e3f9cac79bd3285a7430c6c452_rep;size=146	Unassigned	Unassigned		1	1	Unassigned							0	0	0	0	0	0	0	0	1	0	0	0	0	0	0	0	0	0	0	0	0	0	0	0	0	0	0	0	0	0	0	0	0	0	0	0
206	626f5ed6f993d649f61972eb71c836c5_rep;size=196	Unassigned	Unassigned		1	1	Unassigned							3	3	1	0	0	0	0	0	0	2	0	0	1	2	4	7	3	0	0	1	0	7	3	3	12	7	13	12	3	11	0	0	0	0	0	0
122	e81daf8c36d48c49b5a6a5827978d3ec_rep;size=544	k__Fungi;p__Basidiomycota;c__Tremellomycetes;o__Tremellales;f__Incertae sedis;g__Cryptococcus;s__Cryptococcus sp CBS 9459	k__Fungi;p__Basidiomycota;c__Tremellomycetes;o__Tremellales;f__Incertae sedis		1	2	k__Fungi	p__Basidiomycota	c__Tremellomycetes	o__Tremellales	f__Incertae sedis			0	0	0	0	0	0	0	0	0	0	0	0	0	0	0	0	0	0	0	0	0	0	0	0	0	0	0	0	0	0	0	0	0	0	0	0
137	814649619729d58e1674543630de61da_rep;size=476	k__Fungi;p__Ascomycota;c__Eurotiomycetes;o__Eurotiales;f__Trichocomaceae;g__Penicillium	k__Fungi;p__Ascomycota;c__Eurotiomycetes;o__Eurotiales;f__Trichocomaceae;g__Penicillium		1	12	k__Fungi	p__Ascomycota	c__Eurotiomycetes	o__Eurotiales	f__Trichocomaceae	g__Penicillium		0	0	0	0	0	0	0	1	0	0	1	0	0	0	0	0	0	0	0	1	0	0	0	0	0	0	0	0	0	0	0	0	0	0	0	1
480	e883d42060c21044b059073e6a52b315_rep;size=197	Unassigned	Unassigned		1	1	Unassigned							0	0	0	0	0	0	0	0	0	0	0	0	0	0	0	0	0	0	0	0	0	0	0	0	0	0	0	0	0	0	0	0	0	0	0	0
189	f5e9108ff8ecec20615d0346d6697104_rep;size=291	Unassigned	k__Fungi;p__Ascomycota;c__Saccharomycetes;o__Saccharomycetales;f__Saccharomycodaceae;g__Hanseniaspora		1	2	k__Fungi	p__Ascomycota	c__Saccharomycetes	o__Saccharomycetales	f__Saccharomycodaceae	g__Hanseniaspora		0	0	0	0	0	0	3	0	4	29	17	15	0	0	1	1	1	0	0	0	0	0	0	2	0	0	0	0	0	0	0	0	4	6	9	10
228	ef488524b6bf5075f2397fd6f7cc9d96_rep;size=151	k__Fungi;p__Ascomycota;c__Dothideomycetes;o__Capnodiales;f__Davidiellaceae;g__Cladosporium;s__Cladosporium fusiforme	k__Fungi;p__Ascomycota;c__Dothideomycetes;o__Capnodiales;f__Davidiellaceae;g__Cladosporium;s__Cladosporium fusiforme		1	1	k__Fungi	p__Ascomycota	c__Dothideomycetes	o__Capnodiales	f__Davidiellaceae	g__Cladosporium	s__Cladosporium fusiforme	0	0	0	0	0	0	3	6	5	0	1	1	0	2	0	0	0	0	0	5	2	2	1	0	0	1	0	1	1	0	0	0	0	0	0	1
259	70d913b324288718d35b4d836e3b2de0_rep;size=133	Unassigned	Unassigned		1	1	Unassigned							0	0	0	0	0	0	1	0	0	0	0	0	0	0	0	0	0	0	109	2	0	0	0	0	0	0	0	0	0	0	0	0	0	0	0	0
244	8c19eb5855910d6b06937f9390f9196f_rep;size=132	Unassigned	Unassigned		1	1	Unassigned							0	0	0	0	0	0	0	0	0	0	0	0	0	0	0	0	0	0	40	16	33	6	0	2	0	0	0	0	0	0	0	0	0	0	0	0
248	2c18ac9df2606a5afb6b4b1b51856998_rep;size=154	Unassigned	k__Fungi;p__Ascomycota;c__Saccharomycetes;o__Saccharomycetales;f__Saccharomycodaceae;g__Hanseniaspora		1	2	k__Fungi	p__Ascomycota	c__Saccharomycetes	o__Saccharomycetales	f__Saccharomycodaceae	g__Hanseniaspora		0	0	0	0	0	0	0	0	3	21	13	14	0	1	0	0	1	0	0	0	0	0	0	1	0	0	0	2	0	0	0	0	0	0	0	0
166	6cc51d297bf260b0e4e248234848d31f_rep;size=250	Unassigned	Unassigned		1	1	Unassigned							0	0	0	0	0	0	0	0	0	0	0	0	0	0	0	0	0	0	0	0	0	0	0	0	0	0	0	0	0	0	0	1	0	0	0	0
170	c2cfbf383e8b67ee4bdc62bcafddfea6_rep;size=192	Unassigned	Unassigned		1	1	Unassigned							0	0	0	0	0	0	0	0	0	0	0	0	0	0	0	0	0	0	0	0	0	0	0	0	0	0	0	0	0	0	0	1	0	0	0	0
276	75a19b0c84201f81440dcce73246312d_rep;size=128	Unassigned	Unassigned		1	1	Unassigned							0	0	0	0	0	0	0	0	0	0	0	0	0	0	0	0	0	0	98	1	0	0	0	0	0	0	0	0	0	0	0	0	0	0	0	0
677	5fca8d92d2e2ea34b7b3a459a32f277d_rep;size=128	Unassigned	Unassigned		1	1	Unassigned							0	0	0	0	0	0	0	0	0	0	0	0	0	0	0	0	0	0	0	0	0	0	0	0	0	0	0	0	0	0	0	0	0	5	3	2
154	e543d9c190acecd28a130d115ac12486_rep;size=308	k__Fungi;p__Basidiomycota;c__Tremellomycetes;o__Filobasidiales;f__Filobasidiaceae;g__Cryptococcus;s__Cryptococcus wieringae	k__Fungi;p__Basidiomycota;c__Tremellomycetes;o__Filobasidiales;f__Filobasidiaceae;g__Cryptococcus;s__Cryptococcus wieringae		1	1	k__Fungi	p__Basidiomycota	c__Tremellomycetes	o__Filobasidiales	f__Filobasidiaceae	g__Cryptococcus	s__Cryptococcus wieringae	0	0	0	0	0	0	0	3	0	0	0	1	0	0	0	0	0	0	0	0	0	1	0	0	0	0	0	0	0	0	0	0	0	0	0	0
333	b3cf0c7090a443f4caf0b0eb93cf88f9_rep;size=156	Unassigned	Unassigned		1	1	Unassigned							0	0	0	0	0	0	0	0	0	0	1	0	0	0	0	0	0	0	0	0	0	13	8	7	7	5	1	1	2	1	0	0	0	0	0	1
182	db911197ead0d1713de98b6461d87cbc_rep;size=205	Unassigned	Unassigned		1	1	Unassigned							0	0	0	0	0	0	0	1	0	0	0	0	0	0	0	0	0	0	0	0	0	1	0	0	0	0	0	0	0	0	0	0	0	0	0	0
449	e5887ab9f23926d25d7a49439d0a00f8_rep;size=121	k__Fungi;p__Ascomycota;c__Saccharomycetes;o__Saccharomycetales;f__Saccharomycodaceae;g__Hanseniaspora;s__Hanseniaspora uvarum	k__Fungi;p__Ascomycota;c__Saccharomycetes;o__Saccharomycetales;f__Saccharomycodaceae;g__Hanseniaspora;s__Hanseniaspora uvarum		1	2	k__Fungi	p__Ascomycota	c__Saccharomycetes	o__Saccharomycetales	f__Saccharomycodaceae	g__Hanseniaspora	s__Hanseniaspora uvarum	0	0	0	0	0	0	0	0	0	1	1	3	2	16	8	0	0	0	0	0	0	1	0	1	27	32	27	0	0	0	0	0	0	0	0	0
258	c6e2d221e6462a59bfd3823c0bdba3ab_rep;size=118	Unassigned	Unassigned		1	1	Unassigned							0	0	0	0	0	0	0	0	0	0	0	0	0	0	0	0	0	0	0	0	87	0	0	0	0	0	0	0	0	0	0	0	0	0	0	0
196	c0622106b9b6e1d69739ec9fb5d5aed8_rep;size=205	Unassigned	Unassigned		1	1	Unassigned							0	0	0	0	0	0	3	0	5	0	0	0	0	0	0	0	0	0	7	8	6	0	0	0	0	0	1	0	0	0	0	0	0	0	0	0
376	518108def66eaadf75ec376ef96d3cba_rep;size=116	Unassigned	Unassigned		1	1	Unassigned							0	0	0	0	0	0	0	0	0	0	0	0	0	0	0	0	0	0	0	3	0	0	0	0	0	0	0	0	0	0	0	0	0	0	0	0
224	0a17248f175234a84eda9c36be91857c_rep;size=196	k__Fungi;p__Ascomycota;c__Saccharomycetes;o__Saccharomycetales;f__Saccharomycetaceae;g__Saccharomyces;s__Saccharomyces cerevisiae	k__Fungi;p__Ascomycota;c__Saccharomycetes;o__Saccharomycetales;f__Saccharomycetaceae;g__Saccharomyces;s__Saccharomyces cerevisiae		1	1	k__Fungi	p__Ascomycota	c__Saccharomycetes	o__Saccharomycetales	f__Saccharomycetaceae	g__Saccharomyces	s__Saccharomyces cerevisiae	0	0	0	0	0	0	0	0	0	0	0	0	0	0	0	0	0	0	0	0	0	0	0	0	0	0	0	0	0	0	0	0	0	0	0	0
150	a26d3dfa9c18388be34e686584974b69_rep;size=343	k__Fungi;p__Basidiomycota;c__Microbotryomycetes;o__Sporidiobolales;f__Incertae sedis;g__Rhodotorula	k__Fungi;p__Basidiomycota;c__Microbotryomycetes;o__Sporidiobolales;f__Incertae sedis;g__Rhodotorula		1	2	k__Fungi	p__Basidiomycota	c__Microbotryomycetes	o__Sporidiobolales	f__Incertae sedis	g__Rhodotorula		0	0	0	0	0	0	1	5	1	0	2	0	0	0	0	1	0	0	3	2	3	0	0	0	0	0	0	1	0	0	0	1	0	0	0	0
295	7f437520b8b91db59e1c2853e5cb803d_rep;size=259	Unassigned	Unassigned		1	1	Unassigned							0	0	0	0	0	0	0	0	0	0	0	1	1	1	7	4	6	2	0	0	0	1	1	1	7	10	16	10	2	11	0	0	0	0	1	0
133	59cba94f871f68c8dd40bf2014058e38_rep;size=640	k__Fungi;p__Ascomycota;c__Saccharomycetes;o__Saccharomycetales;f__Saccharomycetaceae;g__Saccharomyces;s__Saccharomyces cerevisiae	k__Fungi;p__Ascomycota;c__Saccharomycetes;o__Saccharomycetales;f__Saccharomycetaceae;g__Saccharomyces;s__Saccharomyces cerevisiae		1	1	k__Fungi	p__Ascomycota	c__Saccharomycetes	o__Saccharomycetales	f__Saccharomycetaceae	g__Saccharomyces	s__Saccharomyces cerevisiae	0	0	0	5	4	6	0	0	0	0	0	0	0	0	0	0	0	0	0	0	0	1	0	0	0	0	0	0	0	0	0	0	0	2	2	3
399	95e0904ae25dcbc6828100dbc5e38fac_rep;size=112	k__Fungi;p__Ascomycota;c__Saccharomycetes;o__Saccharomycetales;f__Saccharomycetaceae;g__Saccharomyces;s__Saccharomyces cerevisiae	k__Fungi;p__Ascomycota;c__Saccharomycetes;o__Saccharomycetales;f__Saccharomycetaceae;g__Saccharomyces;s__Saccharomyces cerevisiae		1	1	k__Fungi	p__Ascomycota	c__Saccharomycetes	o__Saccharomycetales	f__Saccharomycetaceae	g__Saccharomyces	s__Saccharomyces cerevisiae	0	0	0	16	0	0	0	0	0	0	0	0	5	0	0	10	0	0	0	0	0	1	0	0	13	0	0	8	0	0	0	0	0	6	0	0
197	e9ca9da681ccd5c90a94011f8685af43_rep;size=142	k__Fungi;p__Basidiomycota;c__Tremellomycetes;o__Tremellales;f__Incertae sedis;g__Dioszegia;s__Dioszegia hungarica	k__Fungi;p__Basidiomycota;c__Tremellomycetes;o__Tremellales;f__Incertae sedis;g__Dioszegia;s__Dioszegia hungarica		1	1	k__Fungi	p__Basidiomycota	c__Tremellomycetes	o__Tremellales	f__Incertae sedis	g__Dioszegia	s__Dioszegia hungarica	0	0	0	0	0	0	0	2	0	0	0	0	0	0	0	0	0	0	5	8	8	0	0	0	0	1	0	0	0	1	0	0	0	0	0	0
218	65acd40742a815d31986b646ca672073_rep;size=113	k__Fungi;p__Ascomycota;c__Saccharomycetes;o__Saccharomycetales;f__Pichiaceae;g__Dekkera;s__Dekkera bruxellensis	k__Fungi;p__Ascomycota;c__Saccharomycetes;o__Saccharomycetales;f__Pichiaceae;g__Dekkera;s__Dekkera bruxellensis		1	1	k__Fungi	p__Ascomycota	c__Saccharomycetes	o__Saccharomycetales	f__Pichiaceae	g__Dekkera	s__Dekkera bruxellensis	0	0	0	0	0	0	0	0	0	0	0	0	0	0	0	0	0	0	0	0	0	0	0	0	0	0	0	0	0	0	0	0	0	0	0	0
239	cffd810493a3bc8b91b997c173edd593_rep;size=111	Unassigned	Unassigned		1	1	Unassigned							0	0	0	0	0	0	0	0	0	0	0	0	0	0	0	0	0	0	28	12	22	8	8	5	0	0	0	1	1	0	0	0	0	0	0	0
581	dcd73d8c7037aae9dededa9d64107cbc_rep;size=161	Unassigned	Unassigned		1	1	Unassigned							0	0	0	0	0	0	0	0	0	0	0	0	0	0	0	0	0	0	0	0	0	0	0	0	0	0	0	0	0	0	0	0	0	0	0	0
177	351f8b7874d6ab613760c2e602dde6ec_rep;size=251	Unassigned	Unassigned		1	1	Unassigned							0	0	0	0	0	0	3	2	3	1	0	0	0	0	0	0	0	0	0	2	1	0	0	0	0	0	0	0	0	0	0	0	0	0	0	0
310	9b520d8a1b6589b8491d2dede0bdc5c2_rep;size=108	Unassigned	Unassigned		1	1	Unassigned							0	0	0	0	0	0	0	0	0	0	0	0	0	0	0	0	0	0	0	1	1	7	5	7	6	2	4	1	2	0	0	0	0	0	0	1
176	374b194053171ba7606382429b826ae4_rep;size=207	k__Fungi;p__Ascomycota;c__Saccharomycetes;o__Saccharomycetales;f__Incertae sedis;g__Candida;s__Candida sanyaensis	k__Fungi;p__Ascomycota;c__Saccharomycetes;o__Saccharomycetales;f__Incertae sedis;g__Candida;s__Candida sanyaensis		1	1	k__Fungi	p__Ascomycota	c__Saccharomycetes	o__Saccharomycetales	f__Incertae sedis	g__Candida	s__Candida sanyaensis	0	0	0	0	0	0	0	0	0	0	0	0	0	0	0	0	0	0	0	0	0	0	0	0	0	0	0	0	0	0	0	0	0	1	3	1
269	aa21730c4c1093304ab3a610a04d6aa3_rep;size=106	Unassigned	Unassigned		1	1	Unassigned							0	0	0	0	0	0	0	0	0	0	0	0	0	0	0	0	0	0	0	0	1	0	0	0	0	0	0	0	0	0	0	0	0	0	0	0
599	98dc2def0c931f0f94038b0a63c2e048_rep;size=106	k__Fungi;p__Ascomycota;c__Saccharomycetes;o__Saccharomycetales;f__Saccharomycetaceae;g__Saccharomyces;s__Saccharomyces cerevisiae	k__Fungi;p__Ascomycota;c__Saccharomycetes;o__Saccharomycetales;f__Saccharomycetaceae;g__Saccharomyces;s__Saccharomyces cerevisiae		1	1	k__Fungi	p__Ascomycota	c__Saccharomycetes	o__Saccharomycetales	f__Saccharomycetaceae	g__Saccharomyces	s__Saccharomyces cerevisiae	0	0	0	2	0	2	0	0	0	0	0	0	0	0	0	0	0	0	0	0	0	0	0	0	0	0	1	0	0	0	0	0	0	15	15	12
169	1cfb4e896c4634cc6036a605c5de8ded_rep;size=335	k__Fungi;p__Basidiomycota;c__Tremellomycetes;o__Tremellales;f__Incertae sedis;g__Kwoniella;s__Kwoniella botswanensis	k__Fungi;p__Basidiomycota;c__Tremellomycetes;o__Tremellales;f__Incertae sedis;g__Kwoniella;s__Kwoniella botswanensis		1	1	k__Fungi	p__Basidiomycota	c__Tremellomycetes	o__Tremellales	f__Incertae sedis	g__Kwoniella	s__Kwoniella botswanensis	0	0	0	0	0	0	0	0	0	0	0	0	0	0	0	0	0	0	0	0	0	0	0	0	0	0	0	0	0	0	0	0	0	0	0	0
284	eae501edbeeb9a7a195ff02bb0d20284_rep;size=189	Unassigned	Unassigned		1	1	Unassigned							0	0	0	0	0	0	1	0	1	0	0	0	0	0	0	0	0	0	0	3	0	0	0	0	0	0	0	0	0	0	0	0	0	0	0	0
264	d334c576d92162795f0b2966cb5c82cb_rep;size=107	k__Fungi;p__Basidiomycota;c__Microbotryomycetes;o__Sporidiobolales;f__Incertae sedis;g__Sporobolomyces;s__Sporobolomyces sp JCM 11360	k__Fungi;p__Basidiomycota;c__Microbotryomycetes;o__Sporidiobolales;f__Incertae sedis;g__Sporobolomyces;s__Sporobolomyces sp JCM 11360		1	1	k__Fungi	p__Basidiomycota	c__Microbotryomycetes	o__Sporidiobolales	f__Incertae sedis	g__Sporobolomyces	s__Sporobolomyces sp JCM 11360	0	0	0	0	0	0	0	0	1	0	0	0	0	0	0	0	0	0	7	6	9	0	0	1	0	0	0	1	2	0	0	0	0	0	0	0
282	0ddf1d9ed1d901943315de5b485a61df_rep;size=212	k__Fungi;p__Ascomycota;c__Saccharomycetes;o__Saccharomycetales;f__Saccharomycetaceae;g__Zygosaccharomyces;s__Zygosaccharomyces parabailii	k__Fungi;p__Ascomycota;c__Saccharomycetes;o__Saccharomycetales;f__Saccharomycetaceae;g__Zygosaccharomyces;s__Zygosaccharomyces parabailii		1	1	k__Fungi	p__Ascomycota	c__Saccharomycetes	o__Saccharomycetales	f__Saccharomycetaceae	g__Zygosaccharomyces	s__Zygosaccharomyces parabailii	0	0	0	0	0	0	0	0	0	0	0	0	0	0	0	0	0	0	0	0	0	0	0	0	0	0	0	0	0	0	0	0	0	0	0	0
55	8305e98bfb86861241c00bdf741edd76_rep;size=3914	Unassigned	Unassigned	k__Fungi;p__Ascomycota;c__Saccharomycetes;o__Saccharomycetales;f__Pichiaceae;g__Pichia;s__ichia occidentalis	1	1	k__Fungi	p__Ascomycota	c__Saccharomycetes	o__Saccharomycetales	f__Pichiaceae	g__Pichia	s__ichia occidentalis	0	0	0	0	0	0	2	1	0	0	0	0	0	0	0	1	0	0	0	0	0	0	0	0	0	0	0	0	0	0	0	0	0	0	0	0
718	9ecb586d6de174fc03c126a7649f8f6a_rep;size=123	Unassigned	Unassigned		1	1	Unassigned							0	0	0	0	0	0	0	0	0	0	0	0	0	0	0	0	0	0	0	0	0	0	0	0	0	0	0	0	0	0	0	0	0	0	0	0
236	4cc602d2abbdf145fbdf32f82798b1d2_rep;size=278	Unassigned	Unassigned		1	1	Unassigned							0	0	0	0	0	0	1	3	3	0	0	0	1	0	0	0	0	0	3	6	4	1	0	0	2	0	0	0	2	0	0	0	0	0	0	0
488	c85915db592355f0b32007fee2f94255_rep;size=307	Unassigned	Unassigned		1	1	Unassigned							0	0	0	0	0	0	0	0	0	0	0	0	0	0	0	0	0	0	0	0	0	0	0	0	0	0	0	0	0	0	0	0	0	0	0	0
589	4900ea9fb097d4f70c35332397ccdde5_rep;size=96	k__Fungi;p__Ascomycota;c__Saccharomycetes;o__Saccharomycetales;f__Saccharomycetaceae;g__Saccharomyces;s__Saccharomyces cerevisiae	k__Fungi;p__Ascomycota;c__Saccharomycetes;o__Saccharomycetales;f__Saccharomycetaceae;g__Saccharomyces;s__Saccharomyces cerevisiae		1	1	k__Fungi	p__Ascomycota	c__Saccharomycetes	o__Saccharomycetales	f__Saccharomycetaceae	g__Saccharomyces	s__Saccharomyces cerevisiae	0	0	0	0	0	0	0	1	1	0	0	0	0	0	1	8	7	5	0	0	1	0	0	0	0	0	0	9	10	5	0	0	0	0	0	0
138	1a9cb5208e99359be0e0d35719d2826c_rep;size=811	k__Fungi;p__Ascomycota;c__Saccharomycetes;o__Saccharomycetales;f__Saccharomycodaceae;g__Hanseniaspora;s__Hanseniaspora vineae	k__Fungi;p__Ascomycota;c__Saccharomycetes;o__Saccharomycetales;f__Saccharomycodaceae;g__Hanseniaspora;s__Hanseniaspora vineae		1	1	k__Fungi	p__Ascomycota	c__Saccharomycetes	o__Saccharomycetales	f__Saccharomycodaceae	g__Hanseniaspora	s__Hanseniaspora vineae	0	0	0	0	0	0	0	0	0	0	1	1	0	0	2	0	0	0	0	0	0	1	3	1	0	0	2	0	0	0	0	0	2	6	10	11
165	68b43f41e59581be470d39963a721aa8_rep;size=268	Unassigned	Unassigned		1	1	Unassigned							0	0	0	0	0	0	0	0	0	0	0	0	0	0	0	0	0	0	0	0	0	0	0	0	0	0	0	0	0	0	0	0	0	0	0	0
247	1b54c4b4c577cb7ee8140dcbbe44267d_rep;size=152	k__Fungi;p__Ascomycota;c__Saccharomycetes;o__Saccharomycetales;f__Saccharomycodaceae;g__Hanseniaspora;s__Hanseniaspora valbyensis	k__Fungi;p__Ascomycota;c__Saccharomycetes;o__Saccharomycetales;f__Saccharomycodaceae;g__Hanseniaspora;s__Hanseniaspora valbyensis		1	1	k__Fungi	p__Ascomycota	c__Saccharomycetes	o__Saccharomycetales	f__Saccharomycodaceae	g__Hanseniaspora	s__Hanseniaspora valbyensis	0	0	0	0	0	0	0	0	0	0	0	0	0	0	0	0	0	0	0	0	0	3	4	4	3	2	1	0	1	0	0	0	0	0	0	0
201	c33d9d542f73b28a8cbe671583c5730b_rep;size=139	k__Fungi;p__Ascomycota;c__Saccharomycetes;o__Saccharomycetales;f__Pichiaceae;g__Pichia;s__Pichia membranifaciens	k__Fungi;p__Ascomycota;c__Saccharomycetes;o__Saccharomycetales;f__Pichiaceae;g__Pichia;s__Pichia membranifaciens		1	3	k__Fungi	p__Ascomycota	c__Saccharomycetes	o__Saccharomycetales	f__Pichiaceae	g__Pichia	s__Pichia membranifaciens	0	0	0	0	0	0	1	0	0	0	0	0	0	0	0	0	0	0	0	0	0	0	0	0	0	0	0	0	0	0	1	0	0	0	0	0
194	b2afad13ffc1f157ff0bf638e24910cd_rep;size=142	Unassigned	Unassigned		1	1	Unassigned							0	0	0	0	0	0	0	0	0	0	0	0	0	0	0	0	0	0	0	0	0	0	0	0	0	0	0	0	0	0	0	0	0	0	1	0
159	bef179bd54c435bd4edd52a46009e9e5_rep;size=344	k__Fungi;p__Ascomycota;c__Saccharomycetes;o__Saccharomycetales;f__Saccharomycetaceae;g__Saccharomyces;s__Saccharomyces cerevisiae	k__Fungi;p__Ascomycota;c__Saccharomycetes;o__Saccharomycetales;f__Saccharomycetaceae;g__Saccharomyces;s__Saccharomyces cerevisiae		1	1	k__Fungi	p__Ascomycota	c__Saccharomycetes	o__Saccharomycetales	f__Saccharomycetaceae	g__Saccharomyces	s__Saccharomyces cerevisiae	0	0	0	0	0	0	0	0	0	0	0	0	0	0	0	0	0	0	0	0	0	0	0	0	0	0	0	0	0	0	0	0	0	0	0	0
199	10aca648d317c6ab3c0e447dd81cd39b_rep;size=188	k__Fungi;p__Zygomycota;c__Incertae sedis;o__Mucorales;f__Mucoraceae;g__Mucor;s__Mucor bainieri	k__Fungi;p__Zygomycota;c__Incertae sedis;o__Mucorales;f__Mucoraceae;g__Mucor;s__Mucor bainieri		1	1	k__Fungi	p__Zygomycota	c__Incertae sedis	o__Mucorales	f__Mucoraceae	g__Mucor	s__Mucor bainieri	0	0	0	0	0	0	0	0	0	0	0	0	0	0	0	0	0	0	0	0	0	0	0	0	0	0	0	0	0	1	0	0	0	0	0	0
262	1a75730819dbbef508299e4f766352e9_rep;size=127	Unassigned	k__Fungi;p__Ascomycota;c__Saccharomycetes;o__Saccharomycetales;f__Saccharomycodaceae;g__Hanseniaspora		1	3	k__Fungi	p__Ascomycota	c__Saccharomycetes	o__Saccharomycetales	f__Saccharomycodaceae	g__Hanseniaspora		0	0	0	0	0	0	5	0	10	36	10	16	2	2	0	0	0	0	0	0	0	0	0	0	0	0	0	0	0	0	0	0	0	0	1	0
267	fa78edc31dbcf3ac7ce77248bcbf79b4_rep;size=229	Unassigned	Unassigned		1	1	Unassigned							0	0	0	0	0	0	0	0	0	0	0	0	0	0	1	0	0	0	0	0	0	0	0	0	1	0	1	0	0	0	0	0	0	5	8	6
470	5277f66184d8bd3155d9a8d8e1fc20e0_rep;size=88	Unassigned	Unassigned		1	1	Unassigned							0	0	0	0	0	0	0	0	0	0	0	0	0	0	0	0	0	0	3	47	1	0	0	0	0	0	0	0	0	0	0	0	0	0	0	0
175	1cde1a1c6f0ed276ffb71798c839357b_rep;size=217	k__Fungi;p__Basidiomycota;c__Microbotryomycetes;o__Sporidiobolales;f__Incertae sedis;g__Rhodotorula	k__Fungi;p__Basidiomycota;c__Microbotryomycetes;o__Sporidiobolales;f__Incertae sedis;g__Rhodotorula		1	2	k__Fungi	p__Basidiomycota	c__Microbotryomycetes	o__Sporidiobolales	f__Incertae sedis	g__Rhodotorula		0	0	0	0	0	0	0	0	0	0	0	0	0	0	0	0	0	0	0	0	0	0	0	0	0	0	0	0	0	0	0	0	0	0	0	0
345	834b5a529a440e6adf1ffae7d8b529d1_rep;size=86	Unassigned	Unassigned		1	1	Unassigned							0	0	0	0	0	0	0	0	0	0	0	0	0	0	0	0	0	0	2	0	0	0	0	0	0	0	0	0	0	0	0	0	0	0	0	0
52	065234160f2bb8ca61f1d9dad8eada63_rep;size=9188	k__Fungi;p__Ascomycota;c__Dothideomycetes;o__Pleosporales;f__Montagnulaceae;g__Paraconiothyrium;s__Paraconiothyrium variabile	k__Fungi;p__Ascomycota;c__Dothideomycetes;o__Pleosporales;f__Montagnulaceae;g__Paraconiothyrium;s__Paraconiothyrium variabile		1	1	k__Fungi	p__Ascomycota	c__Dothideomycetes	o__Pleosporales	f__Montagnulaceae	g__Paraconiothyrium	s__Paraconiothyrium variabile	0	0	0	0	0	0	3	15	2	1	0	0	0	1	0	0	0	0	0	2	0	0	0	0	0	0	0	0	0	0	0	0	0	0	0	0
415	289c1f5957e047d8956c5839fba988a3_rep;size=85	Unassigned	Unassigned		1	1	Unassigned							0	0	0	0	0	0	0	0	0	21	21	13	0	0	0	0	0	0	0	0	0	11	10	8	0	0	0	0	0	0	0	0	0	0	0	0
816	7f5a00ee3ebf8b73d828f1cc8ab292d0_rep;size=85	Unassigned	Unassigned		1	1	Unassigned							0	0	0	0	0	0	0	0	0	0	0	0	0	0	0	8	7	13	0	0	0	0	0	0	0	0	0	7	5	2	0	0	0	0	0	0
203	cf15e0ec159f95f568fe48402c1c2bbd_rep;size=173	k__Fungi;p__Ascomycota;c__Sordariomycetes;o__Xylariales;f__Amphisphaeriaceae;g__Discostroma;s__Discostroma sp E_000535628	k__Fungi;p__Ascomycota;c__Sordariomycetes;o__Xylariales;f__Amphisphaeriaceae;g__Discostroma;s__Discostroma sp E_000535628		1	1	k__Fungi	p__Ascomycota	c__Sordariomycetes	o__Xylariales	f__Amphisphaeriaceae	g__Discostroma	s__Discostroma sp E_000535628	0	0	0	0	0	0	0	2	0	0	0	0	0	0	0	0	0	0	0	0	0	0	0	0	0	0	0	0	0	0	0	0	1	1	4	4
188	a8e3c8fe4d171d92ed870093b646ab09_rep;size=225	k__Fungi;p__Ascomycota;c__Saccharomycetes;o__Saccharomycetales;f__Saccharomycetaceae;g__Lachancea;s__Lachancea thermotolerans	k__Fungi;p__Ascomycota;c__Saccharomycetes;o__Saccharomycetales;f__Saccharomycetaceae;g__Lachancea;s__Lachancea thermotolerans		1	1	k__Fungi	p__Ascomycota	c__Saccharomycetes	o__Saccharomycetales	f__Saccharomycetaceae	g__Lachancea	s__Lachancea thermotolerans	0	0	0	0	0	0	0	0	0	0	2	0	0	0	0	0	0	0	0	0	0	0	1	0	1	1	1	0	0	0	0	0	0	4	2	9
252	02d02bd541c753fa844cf260a245b8a2_rep;size=112	k__Fungi;p__Ascomycota;c__Dothideomycetes;o__Pleosporales;f__Lophiostomataceae;g__Lophiostoma;s__Lophiostoma sp	k__Fungi;p__Ascomycota;c__Dothideomycetes;o__Pleosporales;f__Lophiostomataceae;g__Lophiostoma;s__Lophiostoma sp		1	1	k__Fungi	p__Ascomycota	c__Dothideomycetes	o__Pleosporales	f__Lophiostomataceae	g__Lophiostoma	s__Lophiostoma sp	0	0	0	0	0	0	0	0	0	0	0	0	0	0	0	0	0	0	0	0	0	0	0	0	0	0	0	0	0	0	2	0	1	1	1	0
287	a24bf40ab8112fd478835d6cf1fd94a7_rep;size=84	Unassigned	Unassigned		1	1	Unassigned							0	0	0	0	0	0	0	0	0	0	0	0	0	0	0	0	0	0	0	0	2	0	0	0	0	0	0	0	0	0	0	0	0	0	0	0
139	d69840189a0ec4666abe07e11e6d0dda_rep;size=850	k__Fungi;p__Ascomycota;c__Saccharomycetes;o__Saccharomycetales;f__Saccharomycetaceae;g__Saccharomyces;s__Saccharomyces eubayanus	k__Fungi;p__Ascomycota;c__Saccharomycetes;o__Saccharomycetales;f__Saccharomycetaceae;g__Saccharomyces;s__Saccharomyces uvarum		1	2	k__Fungi	p__Ascomycota	c__Saccharomycetes	o__Saccharomycetales	f__Saccharomycetaceae	g__Saccharomyces	s__Saccharomyces uvarum	0	0	0	4	3	3	0	0	0	0	0	0	0	0	0	0	0	0	0	0	0	0	0	0	0	0	0	0	0	0	0	0	0	0	1	0
298	25e0c6cf0eb01a8e6ff1c97ea218afc3_rep;size=81	Unassigned	k__Fungi;p__Ascomycota;c__Saccharomycetes;o__Saccharomycetales;f__Saccharomycodaceae;g__Hanseniaspora		1	2	k__Fungi	p__Ascomycota	c__Saccharomycetes	o__Saccharomycetales	f__Saccharomycodaceae	g__Hanseniaspora		0	0	1	0	0	0	0	0	0	1	0	0	3	7	8	0	0	0	0	0	0	0	0	0	24	14	21	0	1	0	0	0	0	0	0	0
211	c9edfa6db79a311c21c0fb3dafb6e737_rep;size=125	Unassigned	Unassigned		1	1	Unassigned							0	0	0	0	0	0	0	0	0	0	0	0	0	0	0	0	0	0	0	0	0	0	0	0	0	0	0	0	0	0	0	0	0	0	0	0
217	b11b7b95b6692259e8ea9b5dcff05b3b_rep;size=141	k__Fungi;p__Ascomycota;c__Sordariomycetes;o__Hypocreales;f__Incertae sedis;g__Acremonium;s__Acremonium alternatum	k__Fungi;p__Ascomycota;c__Sordariomycetes;o__Hypocreales;f__Incertae sedis;g__Acremonium;s__Acremonium alternatum		1	1	k__Fungi	p__Ascomycota	c__Sordariomycetes	o__Hypocreales	f__Incertae sedis	g__Acremonium	s__Acremonium alternatum	0	0	0	0	0	0	3	2	4	1	1	0	0	0	0	0	0	0	7	8	10	0	0	0	0	0	0	0	1	0	0	0	0	0	0	0
225	1b1a2120fda88e06c3985aa5b972a1e0_rep;size=119	Unassigned	Unassigned		1	1	Unassigned							0	0	0	0	0	0	0	0	0	0	0	0	0	0	0	0	0	0	0	0	2	8	4	5	0	0	1	0	0	0	0	0	0	0	0	0
452	f738671237705f05f46e7707195c09f9_rep;size=264	k__Fungi;p__Ascomycota;c__Saccharomycetes;o__Saccharomycetales;f__Saccharomycetaceae;g__Saccharomyces;s__Saccharomyces cerevisiae	k__Fungi;p__Ascomycota;c__Saccharomycetes;o__Saccharomycetales;f__Saccharomycetaceae;g__Saccharomyces;s__Saccharomyces cerevisiae		1	1	k__Fungi	p__Ascomycota	c__Saccharomycetes	o__Saccharomycetales	f__Saccharomycetaceae	g__Saccharomyces	s__Saccharomyces cerevisiae	0	0	0	0	0	0	0	0	0	0	0	0	0	0	0	0	0	0	0	0	0	0	0	0	0	0	0	0	0	0	0	0	0	0	0	0
727	f06ce66e9c184485c07575632098b111_rep;size=167	Unassigned	Unassigned		1	1	Unassigned							0	0	0	0	0	0	0	0	0	0	0	0	0	0	0	0	0	0	0	0	0	0	0	0	0	0	0	0	0	0	0	0	0	0	0	0
319	560ec336f90d29014fa1de3dce7ad3b7_rep;size=149	k__Fungi;p__Basidiomycota;c__Tremellomycetes;o__Filobasidiales;f__Filobasidiaceae;g__Cryptococcus;s__Cryptococcus huempii	k__Fungi;p__Basidiomycota;c__Tremellomycetes;o__Filobasidiales;f__Filobasidiaceae;g__Cryptococcus;s__Cryptococcus huempii		1	1	k__Fungi	p__Basidiomycota	c__Tremellomycetes	o__Filobasidiales	f__Filobasidiaceae	g__Cryptococcus	s__Cryptococcus huempii	0	0	0	0	0	0	0	0	0	0	0	0	0	0	0	0	0	0	0	0	0	0	0	1	0	0	0	0	0	0	0	0	0	0	0	0
665	91362fcbc3a0d79c5e13829cbf230d08_rep;size=76	Unassigned	Unassigned		1	1	Unassigned							0	0	0	0	0	0	0	0	0	0	0	0	0	0	0	7	5	10	0	0	0	0	0	0	0	0	0	2	2	3	0	0	0	0	0	0
233	ca110908566df8985e4801880eed51c4_rep;size=104	Unassigned	Unassigned		1	1	Unassigned							0	0	0	0	0	0	7	4	4	1	1	1	0	2	0	0	0	0	0	3	1	1	2	0	0	0	0	0	0	0	0	0	0	0	0	0
286	47c8ae41be4d0aa9503dd8ad200e48c8_rep;size=74	Unassigned	k__Fungi;p__Basidiomycota;c__Microbotryomycetes;o__Sporidiobolales;f__Incertae sedis;g__Rhodotorula;s__Rhodotorula glutinis		1	1	k__Fungi	p__Basidiomycota	c__Microbotryomycetes	o__Sporidiobolales	f__Incertae sedis	g__Rhodotorula	s__Rhodotorula glutinis	0	0	0	0	0	0	15	26	23	1	0	1	2	0	0	0	2	0	1	0	0	0	0	0	0	0	0	0	0	0	0	0	0	0	0	0
291	74bb0475114223c71ca2e73fdbc584a8_rep;size=91	Unassigned	Unassigned		1	1	Unassigned							0	0	0	0	0	0	0	0	0	0	0	0	0	0	0	0	0	0	0	0	0	0	0	0	0	0	0	0	0	0	1	0	0	3	0	1
336	ef8ef0b9797019e4c13b230fa63a8e8d_rep;size=107	Unassigned	Unassigned		1	1	Unassigned							0	0	0	0	0	0	1	2	0	0	0	0	0	0	0	0	0	0	6	5	4	3	0	2	0	0	0	0	1	1	0	0	0	0	0	0
202	fef1349d7987b6e78162e639e25b52cd_rep;size=179	k__Fungi;p__Ascomycota;c__Saccharomycetes;o__Saccharomycetales;f__Incertae sedis;g__Candida;s__Candida quercitrusa	k__Fungi;p__Ascomycota;c__Saccharomycetes;o__Saccharomycetales;f__Incertae sedis;g__Candida;s__Candida quercitrusa		1	2	k__Fungi	p__Ascomycota	c__Saccharomycetes	o__Saccharomycetales	f__Incertae sedis	g__Candida	s__Candida quercitrusa	0	0	0	0	0	0	0	2	0	0	0	0	0	0	0	0	0	0	0	0	0	0	0	0	0	0	0	0	0	0	0	0	0	5	5	3
232	e09999dd9ebaa893ad91d36ab85be752_rep;size=100	Unassigned	Unassigned		1	1	Unassigned							0	0	0	0	0	0	0	0	0	0	0	0	0	0	0	0	0	0	7	3	6	5	2	1	0	0	0	0	0	1	0	0	0	0	0	0
434	fa643abd49d09c50d08f329ef52ea0f7_rep;size=70	k__Fungi;p__Ascomycota;c__Dothideomycetes;o__Dothideales;f__Dothioraceae;g__Aureobasidium	k__Fungi;p__Ascomycota;c__Dothideomycetes;o__Dothideales;f__Dothioraceae;g__Aureobasidium		1	3	k__Fungi	p__Ascomycota	c__Dothideomycetes	o__Dothideales	f__Dothioraceae	g__Aureobasidium		0	0	0	0	0	0	0	0	0	0	0	9	0	0	0	0	0	0	0	0	0	0	0	13	0	0	0	0	0	0	0	0	0	0	0	4
324	d5ba34ee0c88285fccea38edf08dceeb_rep;size=96	Unassigned	Unassigned		1	1	Unassigned							0	0	0	0	0	0	0	0	0	0	0	0	0	0	0	0	0	0	0	0	0	0	0	0	0	0	0	0	0	0	0	0	0	1	1	0
338	bac9f20e9bc814dce0610c861896b02a_rep;size=102	k__Fungi;p__Basidiomycota;c__Tremellomycetes	k__Fungi;p__Basidiomycota;c__Tremellomycetes		1	2	k__Fungi	p__Basidiomycota	c__Tremellomycetes					0	0	0	0	0	0	1	3	4	0	0	0	0	0	0	0	0	0	6	0	4	0	0	0	1	0	0	0	0	0	0	0	0	0	0	0
857	c6b11e3140bd67e74c6201ffe32fc056_rep;size=75	Unassigned	Unassigned		1	1	Unassigned							0	0	0	0	0	0	0	0	0	0	0	0	0	0	0	0	0	0	0	0	0	0	0	0	0	0	0	0	0	0	0	0	0	0	0	0
118	5618370ff4bad9379435d6887bcccaa2_rep;size=671	k__Fungi;p__Ascomycota;c__Eurotiomycetes;o__Eurotiales;f__Trichocomaceae;g__Penicillium	k__Fungi;p__Ascomycota;c__Eurotiomycetes;o__Eurotiales;f__Trichocomaceae;g__Penicillium		1	2	k__Fungi	p__Ascomycota	c__Eurotiomycetes	o__Eurotiales	f__Trichocomaceae	g__Penicillium		0	0	0	0	0	0	0	4	0	3	2	1	0	0	0	0	0	0	1	0	1	0	1	1	0	0	0	0	0	1	0	0	0	1	0	0
226	33c802fe85b28ae153e18f227378afb4_rep;size=140	k__Fungi;p__Zygomycota;c__Incertae sedis;o__Mucorales;f__Mucoraceae;g__Mucor;s__Mucor circinelloides f. circinelloides	k__Fungi;p__Zygomycota;c__Incertae sedis;o__Mucorales;f__Mucoraceae;g__Mucor;s__Mucor circinelloides f. circinelloides		1	1	k__Fungi	p__Zygomycota	c__Incertae sedis	o__Mucorales	f__Mucoraceae	g__Mucor	s__Mucor circinelloides f. circinelloides	0	0	0	0	0	0	0	0	0	0	0	0	0	0	0	0	0	0	0	0	0	0	0	0	0	0	0	0	0	0	0	0	0	0	0	0
365	04e037c39c3895d8433e18d1fa292af3_rep;size=129	Unassigned	Unassigned		1	1	Unassigned							0	0	0	0	0	0	0	0	0	0	1	0	0	0	0	0	0	0	0	0	0	5	6	4	3	1	4	0	2	0	0	0	0	3	1	2
513	3c1804ebe43744974dc86d62d6cb2870_rep;size=96	k__Fungi;p__Ascomycota;c__Saccharomycetes;o__Saccharomycetales;f__Saccharomycetaceae;g__Saccharomyces;s__Saccharomyces cerevisiae	k__Fungi;p__Ascomycota;c__Saccharomycetes;o__Saccharomycetales;f__Saccharomycetaceae;g__Saccharomyces;s__Saccharomyces cerevisiae		1	1	k__Fungi	p__Ascomycota	c__Saccharomycetes	o__Saccharomycetales	f__Saccharomycetaceae	g__Saccharomyces	s__Saccharomyces cerevisiae	0	0	0	0	0	0	0	0	0	0	0	0	0	0	0	0	0	0	0	0	0	0	0	0	0	0	0	0	0	0	0	0	0	0	0	0
213	9b54c3933ecdbe418e3f4b30c347b21e_rep;size=123	k__Fungi;p__Ascomycota;c__Saccharomycetes;o__Saccharomycetales;f__Incertae sedis;g__Candida;s__Candida salmanticensis	k__Fungi;p__Ascomycota;c__Saccharomycetes;o__Saccharomycetales;f__Incertae sedis;g__Candida;s__Candida salmanticensis		1	1	k__Fungi	p__Ascomycota	c__Saccharomycetes	o__Saccharomycetales	f__Incertae sedis	g__Candida	s__Candida salmanticensis	0	0	0	0	0	0	0	0	0	0	0	0	0	0	0	0	0	0	0	0	0	0	0	0	0	0	0	0	0	0	0	0	0	0	0	0
268	3724522f9b3dfecc4af80640a0cdf3b3_rep;size=81	k__Fungi;p__Basidiomycota;c__Tremellomycetes;o__Tremellales;f__Incertae sedis;g__Cryptococcus;s__Cryptococcus dimennae	k__Fungi;p__Basidiomycota;c__Tremellomycetes;o__Tremellales;f__Incertae sedis;g__Cryptococcus;s__Cryptococcus dimennae		1	1	k__Fungi	p__Basidiomycota	c__Tremellomycetes	o__Tremellales	f__Incertae sedis	g__Cryptococcus	s__Cryptococcus dimennae	0	0	0	0	0	0	0	5	4	0	0	0	0	0	0	0	0	0	10	4	4	0	0	0	0	0	0	0	0	1	0	0	0	0	0	0
308	7d247d2d5b360b5647278051e9c2075e_rep;size=65	Unassigned	Unassigned		1	1	Unassigned							0	0	0	0	0	0	0	0	0	0	0	0	0	0	0	0	0	0	0	1	0	0	0	0	0	0	0	0	0	0	0	0	0	0	0	0
354	442f19dde1ef15ee1120d3639da02f70_rep;size=238	k__Fungi;p__Ascomycota;c__Saccharomycetes;o__Saccharomycetales;f__Saccharomycetaceae;g__Zygosaccharomyces;s__Zygosaccharomyces bailii	k__Fungi;p__Ascomycota;c__Saccharomycetes;o__Saccharomycetales;f__Saccharomycetaceae;g__Zygosaccharomyces;s__Zygosaccharomyces bailii		1	1	k__Fungi	p__Ascomycota	c__Saccharomycetes	o__Saccharomycetales	f__Saccharomycetaceae	g__Zygosaccharomyces	s__Zygosaccharomyces bailii	0	0	0	0	0	0	0	0	0	0	0	0	0	0	0	0	0	0	0	0	0	0	0	0	0	0	0	0	0	0	0	0	0	0	0	0
764	b2f8973f81dbee2ee89c21ebb8ae8b90_rep;size=65	Unassigned	Unassigned		1	1	Unassigned							0	0	0	0	0	0	0	0	0	0	0	0	0	0	0	21	0	0	0	0	0	0	0	0	0	0	0	16	0	1	0	0	0	0	0	0
318	395b74f884f29653b857fd57fd5c73fb_rep;size=70	k__Fungi;p__Ascomycota;c__Sordariomycetes;o__Hypocreales;f__Incertae sedis;g__Acremonium;s__Acremonium sp	k__Fungi;p__Ascomycota;c__Sordariomycetes;o__Hypocreales;f__Incertae sedis;g__Acremonium;s__Acremonium sp		1	1	k__Fungi	p__Ascomycota	c__Sordariomycetes	o__Hypocreales	f__Incertae sedis	g__Acremonium	s__Acremonium sp	0	0	0	0	0	0	0	0	0	0	0	0	0	0	0	0	0	0	0	2	0	0	0	0	0	0	0	0	0	0	0	0	0	2	0	0
423	a94e9010e50ddc48d78bc2f3787f5467_rep;size=70	k__Fungi;p__Ascomycota;c__Saccharomycetes;o__Saccharomycetales;f__Saccharomycodaceae;g__Hanseniaspora;s__Hanseniaspora uvarum	k__Fungi;p__Ascomycota;c__Saccharomycetes;o__Saccharomycetales;f__Saccharomycodaceae;g__Hanseniaspora		1	4	k__Fungi	p__Ascomycota	c__Saccharomycetes	o__Saccharomycetales	f__Saccharomycodaceae	g__Hanseniaspora		13	16	15	0	0	0	0	0	3	3	1	4	0	1	0	0	0	0	0	0	0	0	1	1	0	0	0	0	0	2	0	0	0	0	0	0
481	d42a7dfeb24bf9606a8e996a23cd2d23_rep;size=64	Unassigned	Unassigned		1	1	Unassigned							0	0	0	0	0	0	0	1	0	0	8	0	0	0	0	0	1	0	0	2	0	0	9	0	0	0	0	0	0	0	0	0	0	0	8	0
523	21505011d702da15fb90e543e1d1d1bc_rep;size=64	Unassigned	Unassigned		1	1	Unassigned							0	0	0	0	0	0	0	0	0	0	0	0	0	0	0	5	7	9	0	0	0	0	0	0	0	0	0	5	1	1	0	0	0	0	0	0
123	83744b96f1876c30efc75ba5c26d0df5_rep;size=638	k__Fungi;p__Basidiomycota;c__Tremellomycetes;o__Filobasidiales;f__Filobasidiaceae;g__Cryptococcus	k__Fungi;p__Basidiomycota;c__Tremellomycetes;o__Filobasidiales;f__Filobasidiaceae;g__Cryptococcus		0.8	5	k__Fungi	p__Basidiomycota	c__Tremellomycetes	o__Filobasidiales	f__Filobasidiaceae	g__Cryptococcus		0	0	0	0	0	0	2	4	0	0	0	0	0	0	0	0	0	0	1	2	0	0	0	0	0	0	0	0	0	0	0	0	0	0	1	0
297	37fcb20e6080ed524c7d0021853cc7b9_rep;size=109	k__Fungi;p__Ascomycota;c__Saccharomycetes;o__Saccharomycetales;f__Saccharomycetaceae;g__Saccharomyces;s__Saccharomyces cerevisiae	k__Fungi;p__Ascomycota;c__Saccharomycetes;o__Saccharomycetales;f__Saccharomycetaceae;g__Saccharomyces;s__Saccharomyces cerevisiae		1	1	k__Fungi	p__Ascomycota	c__Saccharomycetes	o__Saccharomycetales	f__Saccharomycetaceae	g__Saccharomyces	s__Saccharomyces cerevisiae	0	0	0	1	1	1	0	0	0	0	0	0	0	0	0	1	1	0	0	0	0	0	0	0	3	1	1	0	1	2	0	0	0	4	0	1
241	b0dcd0c9a5fb713655ab1454eb5f1b67_rep;size=159	k__Fungi;p__Ascomycota;c__Dothideomycetes;o__Dothideales;f__Dothioraceae;g__Hormonema;s__Hormonema sp	k__Fungi;p__Ascomycota;c__Dothideomycetes;o__Dothideales;f__Dothioraceae;g__Hormonema;s__Hormonema sp		1	1	k__Fungi	p__Ascomycota	c__Dothideomycetes	o__Dothideales	f__Dothioraceae	g__Hormonema	s__Hormonema sp	0	0	0	0	0	0	0	0	0	0	0	0	0	0	0	0	0	0	1	3	1	0	0	0	0	0	0	0	0	1	0	0	0	0	0	0
272	2606ce6c0c96893b00f0fdd42b55e751_rep;size=76	k__Fungi;p__Basidiomycota;c__Microbotryomycetes;o__Sporidiobolales;f__Incertae sedis;g__Rhodotorula;s__Rhodotorula graminis	k__Fungi;p__Basidiomycota;c__Microbotryomycetes;o__Sporidiobolales;f__Incertae sedis;g__Rhodotorula		1	2	k__Fungi	p__Basidiomycota	c__Microbotryomycetes	o__Sporidiobolales	f__Incertae sedis	g__Rhodotorula		0	0	0	0	0	0	4	4	3	0	0	0	0	0	0	0	0	0	5	2	2	0	0	0	0	0	0	1	0	0	0	0	0	0	0	0
753	42a5f05e82008d0bde62ec66d5d696e8_rep;size=62	Unassigned	Unassigned		1	1	Unassigned							0	0	0	0	0	0	0	0	0	0	0	0	0	0	0	8	7	4	0	0	0	0	0	0	0	0	0	8	1	8	0	0	0	0	0	0
212	279fa4a10cc71a8e43c56f920f11043f_rep;size=479	k__Fungi;p__Ascomycota;c__Saccharomycetes;o__Saccharomycetales;f__Saccharomycetaceae;g__Saccharomyces;s__Saccharomyces eubayanus	k__Fungi;p__Ascomycota;c__Saccharomycetes;o__Saccharomycetales;f__Saccharomycetaceae;g__Saccharomyces;s__Saccharomyces uvarum		1	2	k__Fungi	p__Ascomycota	c__Saccharomycetes	o__Saccharomycetales	f__Saccharomycetaceae	g__Saccharomyces	s__Saccharomyces uvarum	0	0	0	3	0	4	0	0	0	0	0	0	0	0	0	0	0	0	0	0	0	0	0	0	0	0	0	0	0	0	0	0	0	2	1	1
221	03e220c78d99576e905eb961c1fe9b4f_rep;size=139	k__Fungi;p__Ascomycota;c__Sordariomycetes;o__Hypocreales;f__Nectriaceae;g__Fusarium	k__Fungi;p__Ascomycota;c__Sordariomycetes;o__Hypocreales;f__Nectriaceae;g__Fusarium		0.9	20	k__Fungi	p__Ascomycota	c__Sordariomycetes	o__Hypocreales	f__Nectriaceae	g__Fusarium		0	0	0	0	0	0	3	2	1	0	0	0	0	0	0	0	0	1	0	1	1	0	0	0	1	0	0	0	0	0	0	0	0	0	0	0
229	d255239ac318056d5a32ebc9e9d9a332_rep;size=142	k__Fungi;p__Ascomycota;c__Saccharomycetes;o__Saccharomycetales;f__Saccharomycodaceae;g__Hanseniaspora;s__Hanseniaspora valbyensis	k__Fungi;p__Ascomycota;c__Saccharomycetes;o__Saccharomycetales;f__Saccharomycodaceae;g__Hanseniaspora;s__Hanseniaspora valbyensis		1	1	k__Fungi	p__Ascomycota	c__Saccharomycetes	o__Saccharomycetales	f__Saccharomycodaceae	g__Hanseniaspora	s__Hanseniaspora valbyensis	0	0	0	0	0	0	0	0	0	0	0	0	0	0	0	0	0	0	0	0	0	0	0	0	0	1	0	0	0	0	0	0	0	3	0	4
768	5094cbfa4826f533f24574b1fb7882b5_rep;size=79	Unassigned	Unassigned		1	1	Unassigned							0	0	0	0	0	0	0	0	0	0	0	0	0	0	0	0	0	0	0	0	0	0	0	0	0	0	0	0	0	0	0	0	0	0	0	0
230	fa3e4926f9c703441d103e9c6b6b53af_rep;size=106	k__Fungi;p__Ascomycota;c__Saccharomycetes;o__Saccharomycetales;f__Incertae sedis;g__Candida;s__Candida sp	k__Fungi;p__Ascomycota;c__Saccharomycetes;o__Saccharomycetales;f__Incertae sedis;g__Candida;s__Candida sp		1	1	k__Fungi	p__Ascomycota	c__Saccharomycetes	o__Saccharomycetales	f__Incertae sedis	g__Candida	s__Candida sp	0	0	0	0	0	0	0	0	0	0	0	0	0	0	0	0	0	0	0	0	0	0	0	0	0	0	0	0	0	0	0	0	0	4	4	2
251	d86784c6de3b7d41da534a914e9f782e_rep;size=87	k__Fungi;p__Basidiomycota;c__Tremellomycetes;o__Tremellales;f__Incertae sedis	k__Fungi;p__Basidiomycota;c__Tremellomycetes;o__Tremellales;f__Incertae sedis		1	2	k__Fungi	p__Basidiomycota	c__Tremellomycetes	o__Tremellales	f__Incertae sedis			0	0	0	0	0	0	3	3	1	1	0	1	0	0	0	0	0	0	1	0	0	0	0	0	0	0	0	0	0	1	0	0	0	0	0	0
420	a3bf613cd27843285d958cf0912fb896_rep;size=57	Unassigned	Unassigned		1	1	Unassigned							0	0	0	0	0	0	0	0	0	0	0	0	0	0	0	0	0	0	0	0	56	0	0	0	0	0	0	0	0	0	0	0	0	0	0	0
163	019770be71b66881799a809df799585a_rep;size=241	Unassigned	Unassigned		1	1	Unassigned							0	0	0	0	0	0	1	2	1	0	0	0	0	0	0	0	0	0	0	0	1	0	0	0	0	1	0	0	0	0	0	0	0	1	0	0
192	dd331178e3e1c826b65d303d431ea07f_rep;size=186	k__Fungi;p__Ascomycota;c__Saccharomycetes;o__Saccharomycetales;f__Saccharomycetaceae;g__Saccharomyces;s__Saccharomyces cerevisiae	k__Fungi;p__Ascomycota;c__Saccharomycetes;o__Saccharomycetales;f__Saccharomycetaceae;g__Saccharomyces;s__Saccharomyces cerevisiae		1	4	k__Fungi	p__Ascomycota	c__Saccharomycetes	o__Saccharomycetales	f__Saccharomycetaceae	g__Saccharomyces	s__Saccharomyces cerevisiae	0	0	0	13	5	5	0	0	0	0	0	0	0	0	0	0	0	0	0	0	0	0	0	1	0	0	0	0	0	0	0	0	0	8	4	5
285	7024a6c94e0a911252bc3ace5eda06f1_rep;size=69	Unassigned	Unassigned		1	1	Unassigned							0	0	0	0	0	0	7	9	12	0	0	0	0	0	0	0	0	0	2	1	1	0	0	0	0	0	0	0	0	0	0	0	0	0	0	0
317	b34bcbf4f07ad57d7060750a7e838a91_rep;size=73	Unassigned	Unassigned		1	1	Unassigned							0	0	0	0	0	0	6	12	9	6	2	2	0	2	0	0	0	1	1	1	0	0	0	0	0	0	0	1	0	0	0	0	0	0	0	0
663	2424b4a200a361dad8be2acb5d0a9b23_rep;size=67	Unassigned	Unassigned		1	1	Unassigned							0	2	3	0	0	0	0	0	0	0	0	0	0	0	0	0	0	0	0	0	0	0	0	0	0	0	0	0	0	0	0	0	0	0	0	0
53	82c8d10a61fee07ce6efd746b81799d3_rep;size=5479	Unassigned	Unassigned	Unassigned	1	1	Unassigned							0	0	0	0	0	0	0	0	0	1	0	0	0	0	0	0	0	0	0	0	0	0	0	0	0	0	0	0	0	0	0	0	0	0	0	0
366	4030c3832998d95c5bd30f05840ca67d_rep;size=59	Unassigned	k__Fungi;p__Ascomycota;c__Saccharomycetes;o__Saccharomycetales;f__Saccharomycodaceae;g__Hanseniaspora		1	2	k__Fungi	p__Ascomycota	c__Saccharomycetes	o__Saccharomycetales	f__Saccharomycodaceae	g__Hanseniaspora		0	0	0	0	0	0	0	0	2	6	7	5	0	0	0	0	0	0	0	0	0	0	1	0	0	0	0	0	0	0	0	0	0	0	0	0
254	efd71f5abcdd562383c359bf0cd62fe5_rep;size=90	Unassigned	Unassigned		1	1	Unassigned							0	0	0	0	0	0	0	0	0	0	0	0	0	0	0	0	0	0	0	0	0	0	0	0	0	0	0	0	0	0	0	0	0	0	0	0
341	46f622983a7aef05d7fd6cf3d99d8416_rep;size=54	Unassigned	Unassigned		1	1	Unassigned							0	0	0	0	0	0	12	10	6	0	0	0	0	0	0	0	0	0	2	0	2	0	0	0	0	0	0	0	0	0	0	0	0	0	0	0
505	71cf742afb04930dfca5dbda872090cf_rep;size=62	Unassigned	Unassigned		1	1	Unassigned							0	0	0	0	0	0	0	0	0	0	1	0	0	0	0	0	0	0	0	0	0	0	2	2	4	1	0	0	0	0	0	0	0	0	0	2
926	f0fb62d06b4842c02a44b5d2a9d0a463_rep;size=53	Unassigned	Unassigned		1	1	Unassigned							0	0	0	0	0	0	0	0	0	0	0	0	0	0	0	15	1	0	0	0	0	0	0	0	0	0	0	9	0	0	0	0	0	0	0	0
173	7f1f237fd0f0f4eadae8b6df41106a70_rep;size=335	k__Fungi;p__Ascomycota;c__Dothideomycetes;o__Pleosporales;f__Sporormiaceae;g__Preussia;s__Preussia sp	k__Fungi;p__Ascomycota;c__Dothideomycetes;o__Pleosporales;f__Sporormiaceae;g__Preussia;s__Preussia sp		1	1	k__Fungi	p__Ascomycota	c__Dothideomycetes	o__Pleosporales	f__Sporormiaceae	g__Preussia	s__Preussia sp	0	0	0	0	0	0	0	1	0	0	0	0	0	0	0	0	0	0	0	0	0	0	1	0	0	0	0	0	0	0	0	0	1	0	0	0
294	2d4265b868c2b048f370db79f07f84b7_rep;size=69	k__Fungi;p__Ascomycota;c__Eurotiomycetes;o__Eurotiales;f__Trichocomaceae;g__Penicillium;s__Penicillium buchwaldii	k__Fungi;p__Ascomycota;c__Eurotiomycetes;o__Eurotiales;f__Trichocomaceae;g__Penicillium;s__Penicillium buchwaldii		1	1	k__Fungi	p__Ascomycota	c__Eurotiomycetes	o__Eurotiales	f__Trichocomaceae	g__Penicillium	s__Penicillium buchwaldii	0	0	0	0	0	0	0	0	0	0	0	0	0	0	0	0	0	0	1	2	3	2	2	1	0	0	0	0	1	0	0	0	0	0	0	0
349	a28013c750ce8fd48a4aeaa0766f62eb_rep;size=89	k__Fungi;p__Ascomycota;c__Saccharomycetes;o__Saccharomycetales;f__Saccharomycetaceae;g__Saccharomyces;s__Saccharomyces cerevisiae	k__Fungi;p__Ascomycota;c__Saccharomycetes;o__Saccharomycetales;f__Saccharomycetaceae;g__Saccharomyces;s__Saccharomyces cerevisiae		1	1	k__Fungi	p__Ascomycota	c__Saccharomycetes	o__Saccharomycetales	f__Saccharomycetaceae	g__Saccharomyces	s__Saccharomyces cerevisiae	0	0	0	2	0	0	0	0	0	0	0	0	1	4	0	2	4	2	0	0	0	0	0	0	0	1	0	1	0	0	0	0	0	1	0	0
234	70b15c232d21cde73e6485260a28c623_rep;size=122	Unassigned	Unassigned		1	1	Unassigned							0	0	0	0	0	0	0	0	0	0	0	0	0	0	0	0	0	0	0	0	0	0	0	0	0	0	0	0	0	0	0	0	0	0	0	0
778	a87ee265517c1b8b9f3ae060bce4d1db_rep;size=52	Unassigned	Unassigned		1	1	Unassigned							0	0	0	0	0	0	0	0	0	0	0	0	0	0	0	0	0	0	0	0	0	0	0	0	0	0	0	0	0	0	0	0	0	0	0	0
837	d290c840838065354d414a43fc99f1e9_rep;size=51	k__Fungi;p__Ascomycota;c__Saccharomycetes;o__Saccharomycetales;f__Saccharomycetaceae;g__Saccharomyces;s__Saccharomyces cerevisiae	k__Fungi;p__Ascomycota;c__Saccharomycetes;o__Saccharomycetales;f__Saccharomycetaceae;g__Saccharomyces;s__Saccharomyces cerevisiae		1	1	k__Fungi	p__Ascomycota	c__Saccharomycetes	o__Saccharomycetales	f__Saccharomycetaceae	g__Saccharomyces	s__Saccharomyces cerevisiae	0	0	0	0	0	0	0	0	0	0	0	0	5	0	2	0	1	1	0	0	0	0	0	0	1	3	4	0	0	0	0	0	0	0	0	0
179	c9c49874d0e4bd57d1da6241c6c9111d_rep;size=215	Unassigned	Unassigned		1	1	Unassigned							0	0	0	0	0	0	7	6	10	2	1	1	0	0	0	3	2	0	0	0	0	0	1	0	0	0	0	0	0	0	0	0	0	0	0	0
266	9356a3e9e84dd6dc48aa4bd364d70126_rep;size=87	Unassigned	Unassigned		1	1	Unassigned							0	0	0	0	0	0	0	0	0	0	0	0	0	0	0	0	0	0	0	4	2	0	0	0	0	0	0	0	0	0	0	0	0	0	0	0
311	02d58b993f8e44f6d94bd80ae43a7310_rep;size=83	k__Fungi;p__Ascomycota;c__Saccharomycetes;o__Saccharomycetales;f__Saccharomycetaceae;g__Saccharomyces;s__Saccharomyces cerevisiae	k__Fungi;p__Ascomycota;c__Saccharomycetes;o__Saccharomycetales;f__Saccharomycetaceae;g__Saccharomyces;s__Saccharomyces cerevisiae		1	1	k__Fungi	p__Ascomycota	c__Saccharomycetes	o__Saccharomycetales	f__Saccharomycetaceae	g__Saccharomyces	s__Saccharomyces cerevisiae	0	0	0	0	0	0	0	0	0	0	0	0	0	0	0	0	0	0	0	0	0	0	0	0	0	0	0	0	0	0	0	0	0	2	0	0
209	7538a46832717b9cef19ee71d11cc37a_rep;size=253	Unassigned	Unassigned		1	1	Unassigned							0	0	0	2	4	1	0	0	0	0	0	0	0	0	0	0	0	0	0	0	0	0	0	0	0	0	0	0	0	0	0	0	0	1	0	1
330	e655a710173b81e05c33f610c5307bce_rep;size=87	k__Fungi;p__Ascomycota;c__Saccharomycetes;o__Saccharomycetales;f__Saccharomycetaceae;g__Saccharomyces;s__Saccharomyces cerevisiae	k__Fungi;p__Ascomycota;c__Saccharomycetes;o__Saccharomycetales;f__Saccharomycetaceae;g__Saccharomyces;s__Saccharomyces cerevisiae		1	1	k__Fungi	p__Ascomycota	c__Saccharomycetes	o__Saccharomycetales	f__Saccharomycetaceae	g__Saccharomyces	s__Saccharomyces cerevisiae	0	0	0	1	0	0	0	0	0	0	0	0	1	0	0	0	0	1	0	0	0	0	0	0	2	2	0	2	0	0	0	0	0	2	0	1
373	f9b47eb597c33768058c52ff93e3d4b4_rep;size=88	k__Fungi;p__Zygomycota;c__Incertae sedis;o__Mucorales;f__Mucoraceae;g__Mucor;s__Mucor ramosissimus	k__Fungi;p__Zygomycota;c__Incertae sedis;o__Mucorales;f__Mucoraceae;g__Mucor;s__Mucor ramosissimus		1	1	k__Fungi	p__Zygomycota	c__Incertae sedis	o__Mucorales	f__Mucoraceae	g__Mucor	s__Mucor ramosissimus	0	0	0	0	0	0	0	0	0	0	0	0	0	0	0	0	0	0	0	0	0	0	0	0	0	0	0	0	0	0	0	0	0	0	0	0
413	564635005babe83adee7fe179d0aa5fc_rep;size=48	Unassigned	Unassigned		1	1	Unassigned							7	10	27	0	0	0	0	2	2	0	0	0	0	0	0	0	0	0	0	0	0	0	0	0	0	0	0	0	0	0	0	0	0	0	0	0
387	63fba79f3fe44f301043677d57239ba0_rep;size=72	Unassigned	Unassigned		1	1	Unassigned							0	0	0	0	0	0	0	0	0	0	0	0	0	0	0	0	0	0	0	0	0	0	0	0	0	0	0	0	0	0	0	0	0	0	0	0
467	24f7ac0f098d4af6b350f037abdb4850_rep;size=47	Unassigned	Unassigned		1	1	Unassigned							0	0	0	0	0	0	0	0	0	0	0	1	2	8	4	0	0	0	0	0	0	0	0	0	13	8	11	0	0	0	0	0	0	0	0	0
994	abda10177779f5a79e893536e22bd1ce_rep;size=47	Unassigned	Unassigned		1	1	Unassigned							0	0	0	0	0	0	0	0	0	0	0	0	1	0	0	0	0	0	0	0	0	0	0	0	0	0	0	0	0	0	0	0	0	1	0	0
271	951603f3b6cc4ca16e3092cfcefee962_rep;size=73	Unassigned	Unassigned		1	1	Unassigned							0	0	0	0	0	0	0	0	0	0	0	0	0	0	0	0	0	0	0	0	0	0	0	0	0	0	0	0	0	0	0	1	0	0	0	0
671	fd30b85a07a22fb6eeb73f87fa6c85df_rep;size=46	Unassigned	Unassigned		1	1	Unassigned							0	0	0	0	0	0	0	0	0	0	0	0	0	0	0	0	0	0	46	0	0	0	0	0	0	0	0	0	0	0	0	0	0	0	0	0
195	377068828a4cf0039f94e9b5979c44d8_rep;size=141	Unassigned	Unassigned		1	1	Unassigned							0	0	0	0	0	0	4	13	2	3	1	1	0	0	0	1	0	0	0	3	1	1	0	0	0	0	0	0	0	0	0	0	0	0	1	0
347	2ac8756dc5779f1796dfcd3dc521726e_rep;size=45	Unassigned	Unassigned		1	1	Unassigned							0	0	0	0	0	0	0	0	0	0	0	0	0	0	0	0	0	0	0	0	32	0	0	0	0	0	0	0	0	0	0	0	0	0	0	0
532	a1fc26709cb0716c17b756a2a0fd40e0_rep;size=45	k__Fungi;p__Ascomycota;c__Saccharomycetes;o__Saccharomycetales;f__Saccharomycetaceae;g__Saccharomyces;s__Saccharomyces cerevisiae	k__Fungi;p__Ascomycota;c__Saccharomycetes;o__Saccharomycetales;f__Saccharomycetaceae;g__Saccharomyces;s__Saccharomyces cerevisiae		1	1	k__Fungi	p__Ascomycota	c__Saccharomycetes	o__Saccharomycetales	f__Saccharomycetaceae	g__Saccharomyces	s__Saccharomyces cerevisiae	0	0	0	0	0	1	0	0	0	0	0	0	8	0	8	0	0	0	0	0	0	0	0	0	1	0	1	0	0	1	0	0	0	0	0	0
235	ba9a7a98b8a2337e2b7f88a4cb40c03e_rep;size=115	Unassigned	Unassigned		1	1	Unassigned							0	0	0	0	0	0	2	0	0	0	0	0	0	0	0	0	0	0	0	0	0	0	0	0	0	0	0	0	0	0	0	0	0	0	0	0
281	07df57ee80782887fcab07e7709c446a_rep;size=85	k__Fungi;p__Ascomycota;c__Saccharomycetes;o__Saccharomycetales;f__Incertae sedis;g__Candida;s__Candida magnoliae	k__Fungi;p__Ascomycota;c__Saccharomycetes;o__Saccharomycetales;f__Incertae sedis;g__Candida;s__Candida magnoliae		1	1	k__Fungi	p__Ascomycota	c__Saccharomycetes	o__Saccharomycetales	f__Incertae sedis	g__Candida	s__Candida magnoliae	0	0	0	0	0	0	0	0	0	0	0	0	0	0	0	0	0	0	0	0	0	0	0	0	0	0	0	0	0	0	0	0	0	0	0	0
848	4a12e95328a43742b3903dae20793f48_rep;size=62	Unassigned	Unassigned		1	1	Unassigned							0	0	0	0	0	0	0	0	0	0	0	0	0	0	0	0	0	0	0	0	0	0	0	0	0	0	0	0	0	0	0	0	0	0	0	0
238	bc3c4a11aedc61634a2c6977b6a046b2_rep;size=137	k__Fungi;p__Ascomycota;c__Eurotiomycetes;o__Eurotiales;f__Trichocomaceae;g__Penicillium;s__Penicillium bialowiezense	k__Fungi;p__Ascomycota;c__Eurotiomycetes;o__Eurotiales;f__Trichocomaceae;g__Penicillium;s__Penicillium bialowiezense		1	1	k__Fungi	p__Ascomycota	c__Eurotiomycetes	o__Eurotiales	f__Trichocomaceae	g__Penicillium	s__Penicillium bialowiezense	0	0	0	0	0	0	0	1	0	0	0	0	1	0	0	0	0	0	2	0	1	3	0	1	0	0	0	0	0	0	0	0	0	0	0	0
325	7cb3a5f795146d1d01ff1467ba362b3a_rep;size=74	Unassigned	Unassigned		1	1	Unassigned							0	0	0	0	0	0	0	0	0	1	1	1	0	0	0	0	0	0	0	0	0	0	0	1	3	1	0	0	0	0	0	0	0	7	1	4
359	1c49798bbe3e77b737c2a7daea14026f_rep;size=43	Unassigned	Unassigned		1	1	Unassigned							0	0	0	0	0	0	0	0	0	0	0	0	0	0	0	0	0	0	7	2	6	0	0	1	0	0	0	0	0	0	0	0	0	0	0	0
389	570d5328b0de0031b1ae92b0b855241d_rep;size=43	Unassigned	Unassigned		1	1	Unassigned							0	0	0	0	0	0	0	3	1	0	0	0	0	0	0	1	0	0	3	2	2	0	0	0	0	0	0	0	0	0	0	0	0	0	0	0
504	3ea4d497c5f005f8b85ebaaa47329835_rep;size=43	Unassigned	Unassigned		1	1	Unassigned							0	0	0	0	0	0	0	0	0	0	0	0	0	0	0	0	2	14	0	0	0	0	0	0	0	0	0	1	1	7	0	0	0	0	0	0
168	5e78f83c251c0755de90327f394dc416_rep;size=281	k__Fungi;p__Ascomycota;c__Leotiomycetes;o__Erysiphales;f__Erysiphaceae;g__Erysiphe;s__Erysiphe necator	k__Fungi;p__Ascomycota;c__Leotiomycetes;o__Erysiphales;f__Erysiphaceae;g__Erysiphe;s__Erysiphe necator		1	1	k__Fungi	p__Ascomycota	c__Leotiomycetes	o__Erysiphales	f__Erysiphaceae	g__Erysiphe	s__Erysiphe necator	0	0	0	0	0	0	0	2	0	0	0	0	0	0	0	0	0	0	0	0	0	0	0	0	0	0	0	0	0	0	0	0	0	0	0	0
660	e0d2825f4bf1b2c9da28df0f03d871a4_rep;size=74	Unassigned	Unassigned		1	1	Unassigned							0	0	0	0	0	0	0	0	0	0	0	0	0	0	0	0	0	0	0	0	0	0	0	0	0	0	0	0	0	0	0	0	0	0	0	0
125	e8ae889534e385e5c58a51b62711198d_rep;size=599	Unassigned	Unassigned		1	1	Unassigned							0	0	0	0	0	0	1	9	3	0	4	1	0	0	0	1	0	0	0	1	0	0	0	0	0	0	0	0	0	0	0	0	0	0	0	0
277	f5f4e2831a0adbe97c519145e6a3aa94_rep;size=99	Unassigned	Unassigned		1	1	Unassigned							0	0	0	0	0	0	0	3	2	0	1	1	0	0	0	0	0	1	0	1	1	1	0	0	0	0	0	1	0	0	0	0	0	0	0	0
593	1ef46355d7f9eee0d1e4b85fc7dadb1b_rep;size=41	Unassigned	Unassigned		1	1	Unassigned							0	0	0	0	0	0	0	4	0	0	0	0	0	0	0	0	0	0	1	36	0	0	0	0	0	0	0	0	0	0	0	0	0	0	0	0
643	c8f0eb0df1725e03f732abec9ee41d86_rep;size=41	Unassigned	k__Fungi;p__Ascomycota;c__Saccharomycetes;o__Saccharomycetales;f__Saccharomycodaceae;g__Hanseniaspora;s__Hanseniaspora uvarum		1	1	k__Fungi	p__Ascomycota	c__Saccharomycetes	o__Saccharomycetales	f__Saccharomycodaceae	g__Hanseniaspora	s__Hanseniaspora uvarum	0	0	0	0	0	0	0	0	0	0	0	0	0	6	2	0	0	0	0	0	0	0	0	0	14	4	13	0	0	0	0	0	0	0	0	0
760	63ddf4f41fba0fdf8921c90d08816884_rep;size=85	Unassigned	Unassigned		1	1	Unassigned							0	0	0	0	0	0	0	0	0	0	0	0	0	0	0	0	0	0	0	0	0	0	0	0	0	0	0	0	0	0	0	0	0	0	0	0
854	f03db3055849c4035893fddcc2422725_rep;size=55	Unassigned	Unassigned		1	1	Unassigned							0	0	0	0	0	0	0	0	0	0	0	0	0	0	0	0	0	0	0	0	0	0	0	0	0	0	0	0	0	0	0	0	0	0	0	0
220	c2068609604aba207e54749882b170f0_rep;size=106	Unassigned	Unassigned		1	1	Unassigned							0	0	0	0	0	0	0	0	0	0	0	0	0	0	0	0	0	0	1	4	3	2	1	4	0	0	0	0	0	0	0	0	0	0	0	0
288	a6cb7f44ad8b2def52c0f61f8ecfe955_rep;size=73	k__Fungi;p__Basidiomycota;c__Tremellomycetes;o__Tremellales;f__Incertae sedis;g__Cryptococcus;s__Cryptococcus laurentii	k__Fungi;p__Basidiomycota;c__Tremellomycetes;o__Tremellales;f__Incertae sedis;g__Cryptococcus;s__Cryptococcus laurentii		1	1	k__Fungi	p__Basidiomycota	c__Tremellomycetes	o__Tremellales	f__Incertae sedis	g__Cryptococcus	s__Cryptococcus laurentii	0	0	0	0	0	0	2	0	0	0	0	0	0	0	0	0	0	0	0	1	0	0	0	0	0	0	0	0	0	0	0	0	0	0	0	0
385	2f228893d92e0007ac8302fb4d1e5f18_rep;size=42	Unassigned	Unassigned		1	1	Unassigned							0	0	0	0	0	0	0	0	1	0	0	0	0	0	0	0	0	0	6	4	8	0	0	1	0	0	0	0	0	0	0	0	0	0	0	0
512	bfbf93fb20f4f61acdd83a3e143f5241_rep;size=43	k__Fungi;p__Ascomycota;c__Saccharomycetes;o__Saccharomycetales;f__Saccharomycodaceae;g__Hanseniaspora;s__Hanseniaspora uvarum	k__Fungi;p__Ascomycota;c__Saccharomycetes;o__Saccharomycetales;f__Saccharomycodaceae;g__Hanseniaspora;s__Hanseniaspora uvarum		1	2	k__Fungi	p__Ascomycota	c__Saccharomycetes	o__Saccharomycetales	f__Saccharomycodaceae	g__Hanseniaspora	s__Hanseniaspora uvarum	0	0	0	0	0	0	0	0	2	5	4	3	0	0	0	0	0	0	0	0	0	1	0	0	0	0	0	0	0	0	0	0	0	0	0	0
975	4fad60bcd979d758c73a63c84c221ced_rep;size=40	Unassigned	Unassigned		1	1	Unassigned							3	34	3	0	0	0	0	0	0	0	0	0	0	0	0	0	0	0	0	0	0	0	0	0	0	0	0	0	0	0	0	0	0	0	0	0
207	1dffc5c262f2a7bc798b6c9db7568743_rep;size=144	k__Fungi;p__Ascomycota;c__Leotiomycetes;o__Helotiales;f__Dermateaceae;g__Cryptosporiopsis;s__Cryptosporiopsis actinidiae	k__Fungi;p__Ascomycota;c__Leotiomycetes;o__Helotiales;f__Dermateaceae;g__Cryptosporiopsis;s__Cryptosporiopsis actinidiae		1	1	k__Fungi	p__Ascomycota	c__Leotiomycetes	o__Helotiales	f__Dermateaceae	g__Cryptosporiopsis	s__Cryptosporiopsis actinidiae	0	0	0	0	0	0	0	3	0	0	0	0	0	0	0	0	0	0	0	0	0	0	0	0	0	0	0	0	0	0	0	1	0	0	1	0
332	cfe5bb1fccffdc083151931d22a981bc_rep;size=65	Unassigned	Unassigned		1	1	Unassigned							0	0	0	0	0	0	0	0	0	0	0	0	0	0	0	0	0	0	0	1	0	0	0	0	0	0	0	0	0	0	0	0	0	0	0	0
393	c51635ca9d3416dccfe41ebb29cba95e_rep;size=47	k__Fungi;p__Ascomycota;c__Sordariomycetes;o__Hypocreales;f__Nectriaceae;g__Fusarium	k__Fungi;p__Ascomycota;c__Sordariomycetes;o__Hypocreales;f__Nectriaceae;g__Fusarium		0.75	4	k__Fungi	p__Ascomycota	c__Sordariomycetes	o__Hypocreales	f__Nectriaceae	g__Fusarium		0	0	0	0	0	0	0	5	1	0	0	0	0	0	0	0	0	0	0	2	2	0	1	0	0	0	0	0	0	0	0	0	0	0	0	0
436	b4fa9773adfff0938953e888b6ffffed_rep;size=70	k__Fungi;p__Ascomycota;c__Saccharomycetes;o__Saccharomycetales;f__Saccharomycetaceae;g__Saccharomyces;s__Saccharomyces cerevisiae	k__Fungi;p__Ascomycota;c__Saccharomycetes;o__Saccharomycetales;f__Saccharomycetaceae;g__Saccharomyces;s__Saccharomyces cerevisiae		1	1	k__Fungi	p__Ascomycota	c__Saccharomycetes	o__Saccharomycetales	f__Saccharomycetaceae	g__Saccharomyces	s__Saccharomyces cerevisiae	0	0	0	0	0	0	0	0	0	0	0	0	0	0	0	0	0	0	0	0	0	0	0	0	0	0	0	0	0	0	0	0	0	0	0	0
485	14c8d778c30e2961f2f8f2022bc0f6b7_rep;size=48	Unassigned	Unassigned		1	1	Unassigned							0	0	0	0	0	0	0	0	0	0	1	0	0	0	0	0	0	0	0	0	0	1	0	0	1	1	0	0	0	0	0	0	0	0	1	0
698	f464a93cc990cba0b9390d1a666734b2_rep;size=39	Unassigned	Unassigned		1	1	Unassigned							0	0	0	0	0	0	0	0	0	0	0	0	0	0	0	0	0	0	20	3	0	0	0	0	0	0	0	0	0	0	0	0	0	0	0	0
749	7f8e663fe6c3173d15228ebf62ab2727_rep;size=39	k__Fungi;p__Ascomycota;c__Saccharomycetes;o__Saccharomycetales;f__Saccharomycetaceae;g__Saccharomyces;s__Saccharomyces cerevisiae	k__Fungi;p__Ascomycota;c__Saccharomycetes;o__Saccharomycetales;f__Saccharomycetaceae;g__Saccharomyces;s__Saccharomyces cerevisiae		1	1	k__Fungi	p__Ascomycota	c__Saccharomycetes	o__Saccharomycetales	f__Saccharomycetaceae	g__Saccharomyces	s__Saccharomyces cerevisiae	0	0	0	0	0	0	0	0	0	0	0	0	0	0	0	0	0	0	0	0	0	0	0	0	0	0	0	0	0	0	0	0	0	2	9	4
785	e84cadd80d4e95573f59b9a4e6188a0f_rep;size=39	Unassigned	Unassigned		1	1	Unassigned							0	0	0	0	0	0	0	0	0	0	0	0	0	0	0	0	0	0	0	0	0	0	0	0	0	5	0	0	0	0	0	0	0	0	1	0
849	3ce3e899bca29a2b31416107d5dad496_rep;size=39	Unassigned	Unassigned		1	1	Unassigned							0	0	0	0	0	0	0	0	0	0	0	0	19	0	0	0	0	0	0	0	0	0	0	0	0	0	0	0	0	0	0	0	0	0	0	0
273	3007e43d17293c42da60fdbd9f64411c_rep;size=113	k__Fungi;p__Ascomycota;c__Leotiomycetes;o__Helotiales;f__Helotiaceae;g__Articulospora;s__Articulospora sp	k__Fungi;p__Ascomycota;c__Leotiomycetes;o__Helotiales;f__Helotiaceae;g__Articulospora;s__Articulospora sp		1	1	k__Fungi	p__Ascomycota	c__Leotiomycetes	o__Helotiales	f__Helotiaceae	g__Articulospora	s__Articulospora sp	0	0	0	0	0	0	0	0	2	0	1	0	0	0	1	0	0	0	0	0	0	0	0	0	0	0	0	0	0	0	0	0	0	0	0	0
321	f3528e6cdefb43fc733b36661478c181_rep;size=71	Unassigned	Unassigned		1	1	Unassigned							0	0	0	0	0	0	0	0	0	2	0	0	0	0	0	0	0	0	1	0	1	0	0	0	0	0	0	0	0	0	0	0	0	0	1	0
392	1c4a182f321653f2711d950a20ebcc89_rep;size=38	Unassigned	Unassigned		1	1	Unassigned							0	0	0	0	0	0	16	2	9	0	0	0	0	0	0	0	0	0	0	0	0	0	0	0	0	0	0	0	0	0	0	0	0	0	0	0
796	b50344e001afa455f5debad4630ee7c4_rep;size=38	k__Fungi;p__Ascomycota;c__Saccharomycetes;o__Saccharomycetales;f__Saccharomycetaceae;g__Saccharomyces;s__Saccharomyces cerevisiae	k__Fungi;p__Ascomycota;c__Saccharomycetes;o__Saccharomycetales;f__Saccharomycetaceae;g__Saccharomyces;s__Saccharomyces cerevisiae		1	1	k__Fungi	p__Ascomycota	c__Saccharomycetes	o__Saccharomycetales	f__Saccharomycetaceae	g__Saccharomyces	s__Saccharomyces cerevisiae	6	5	8	0	0	0	0	0	0	0	0	0	0	0	0	0	0	0	0	0	0	0	0	0	0	0	0	0	0	1	0	0	0	0	0	0
335	98e5bfbbc7bd3dc49fb65218e2606b6f_rep;size=57	k__Fungi;p__Ascomycota;c__Sordariomycetes;o__Hypocreales;f__Incertae sedis;g__Sarocladium;s__Sarocladium strictum	k__Fungi;p__Ascomycota;c__Sordariomycetes;o__Hypocreales;f__Incertae sedis;g__Sarocladium;s__Sarocladium strictum		1	1	k__Fungi	p__Ascomycota	c__Sordariomycetes	o__Hypocreales	f__Incertae sedis	g__Sarocladium	s__Sarocladium strictum	0	0	0	0	0	0	1	1	2	0	0	1	0	0	0	0	0	0	2	1	1	1	0	0	0	0	0	1	0	0	0	0	0	0	0	0
208	2d3c8ab7e937eddf4d458c8647f1b902_rep;size=157	Unassigned	Unassigned		1	1	Unassigned							0	0	0	0	0	0	0	0	0	0	0	0	0	0	0	0	0	0	0	0	0	0	0	0	0	0	0	0	0	0	0	0	0	0	0	0
290	50fbc59f93bd6a55c11a2e263cbba958_rep;size=80	k__Fungi;p__Ascomycota;c__Saccharomycetes;o__Saccharomycetales;f__Pichiaceae;g__Kregervanrija;s__Kregervanrija fluxuum	k__Fungi;p__Ascomycota;c__Saccharomycetes;o__Saccharomycetales;f__Pichiaceae;g__Kregervanrija;s__Kregervanrija fluxuum		1	1	k__Fungi	p__Ascomycota	c__Saccharomycetes	o__Saccharomycetales	f__Pichiaceae	g__Kregervanrija	s__Kregervanrija fluxuum	0	0	0	0	0	0	0	0	0	0	0	0	0	0	0	0	0	0	0	0	0	0	0	0	0	0	0	0	0	0	0	0	0	0	0	0
339	43bf4aea4c809c6a79df31ced0d64286_rep;size=103	Unassigned	Unassigned		1	1	Unassigned							0	0	0	0	0	0	0	0	0	0	0	0	0	0	0	0	0	0	0	0	0	0	0	0	0	0	0	0	0	0	0	0	0	0	0	0
351	10fc35172058d85c186c4f723da7a1b2_rep;size=64	Unassigned	Unassigned		1	1	Unassigned							0	0	0	0	0	0	1	1	1	0	0	0	0	0	0	0	0	0	0	1	1	0	0	0	0	0	0	0	0	0	0	0	0	0	0	0
520	937164c73e25d0478e4ad8c4ae22a06d_rep;size=97	k__Fungi;p__Ascomycota;c__Saccharomycetes;o__Saccharomycetales;f__Saccharomycetaceae;g__Saccharomyces;s__Saccharomyces cerevisiae	k__Fungi;p__Ascomycota;c__Saccharomycetes;o__Saccharomycetales;f__Saccharomycetaceae;g__Saccharomyces;s__Saccharomyces cerevisiae		1	1	k__Fungi	p__Ascomycota	c__Saccharomycetes	o__Saccharomycetales	f__Saccharomycetaceae	g__Saccharomyces	s__Saccharomyces cerevisiae	0	0	0	0	0	0	0	0	0	0	0	0	0	0	0	0	0	0	0	0	0	0	0	0	0	0	0	0	0	0	0	0	0	0	0	0
369	1ef3d53a9a585500b95180777fb09840_rep;size=35	Unassigned	Unassigned		1	1	Unassigned							0	0	0	0	0	0	12	7	16	0	0	0	0	0	0	0	0	0	0	0	0	0	0	0	0	0	0	0	0	0	0	0	0	0	0	0
394	0de13c5880699f3f8b2f08befc7342f7_rep;size=107	k__Fungi;p__Ascomycota;c__Saccharomycetes;o__Saccharomycetales;f__Saccharomycetaceae;g__Saccharomyces;s__Saccharomyces cerevisiae	k__Fungi;p__Ascomycota;c__Saccharomycetes;o__Saccharomycetales;f__Saccharomycetaceae;g__Saccharomyces;s__Saccharomyces cerevisiae		1	1	k__Fungi	p__Ascomycota	c__Saccharomycetes	o__Saccharomycetales	f__Saccharomycetaceae	g__Saccharomyces	s__Saccharomyces cerevisiae	0	0	0	0	0	0	0	0	0	0	0	0	0	0	0	0	0	0	0	0	0	0	0	0	0	0	0	0	0	0	0	0	0	0	0	0
932	45f5c0d5e94023ed604ede8725eadc6f_rep;size=35	k__Fungi;p__Ascomycota;c__Saccharomycetes;o__Saccharomycetales;f__Saccharomycetaceae;g__Saccharomyces;s__Saccharomyces cerevisiae	k__Fungi;p__Ascomycota;c__Saccharomycetes;o__Saccharomycetales;f__Saccharomycetaceae;g__Saccharomyces;s__Saccharomyces cerevisiae		1	1	k__Fungi	p__Ascomycota	c__Saccharomycetes	o__Saccharomycetales	f__Saccharomycetaceae	g__Saccharomyces	s__Saccharomyces cerevisiae	0	0	0	0	1	1	0	0	0	0	0	0	0	2	1	0	3	0	0	0	0	0	0	0	0	3	2	0	1	0	0	0	0	0	3	0
384	1481fd38312b58b89badabdee6cf16ed_rep;size=43	Unassigned	Unassigned		1	1	Unassigned							0	0	0	0	0	0	0	0	0	0	0	0	0	0	0	0	0	0	5	0	0	0	0	0	0	0	0	0	0	0	0	0	0	0	0	0
806	8b337f589a59dccbd4693dea3468a3b9_rep;size=34	Unassigned	Unassigned		1	1	Unassigned							0	0	0	0	0	0	0	0	0	0	0	0	0	0	0	1	4	1	0	0	0	0	0	0	0	0	0	4	2	3	0	0	0	0	0	0
915	3418b73ff410dace7a72bd04aa147860_rep;size=34	Unassigned	Unassigned		1	1	Unassigned							0	0	0	0	0	0	0	0	0	0	0	0	0	0	0	1	2	4	0	0	0	0	0	0	0	0	0	0	6	1	0	0	0	0	0	0
342	7fc4f0eef4f3ca4394f1c0b25c24f949_rep;size=117	k__Fungi;p__Ascomycota;c__Saccharomycetes;o__Saccharomycetales;f__Saccharomycodaceae;g__Saccharomycodes;s__Saccharomycodes ludwigii	k__Fungi;p__Ascomycota;c__Saccharomycetes;o__Saccharomycetales;f__Saccharomycodaceae;g__Saccharomycodes;s__Saccharomycodes ludwigii		1	1	k__Fungi	p__Ascomycota	c__Saccharomycetes	o__Saccharomycetales	f__Saccharomycodaceae	g__Saccharomycodes	s__Saccharomycodes ludwigii	0	0	0	0	0	0	0	0	0	0	0	0	5	5	0	5	4	0	0	0	0	0	0	0	0	0	0	0	0	0	0	0	0	0	0	0
344	6dae6299db8264fcaa81e3e0d65cdaae_rep;size=48	k__Fungi;p__Ascomycota;c__Dothideomycetes;o__Pleosporales;f__Incertae sedis;g__Phoma	k__Fungi;p__Ascomycota;c__Dothideomycetes;o__Pleosporales;f__Incertae sedis;g__Phoma		0.62	8	k__Fungi	p__Ascomycota	c__Dothideomycetes	o__Pleosporales	f__Incertae sedis	g__Phoma		0	0	0	0	0	0	0	4	0	0	0	1	0	0	0	0	0	0	0	0	0	0	0	0	0	0	0	0	0	0	1	1	0	0	0	0
550	9da77c2cf6222f5e0e21a1ae24f11fb2_rep;size=33	Unassigned	Unassigned		1	1	Unassigned							0	0	0	0	0	0	0	0	0	0	0	0	0	0	0	0	0	0	0	33	0	0	0	0	0	0	0	0	0	0	0	0	0	0	0	0
869	be096bb524350fe829a2bfbf311ec54f_rep;size=75	Unassigned	Unassigned		1	1	Unassigned							0	0	0	0	0	0	0	0	0	0	0	0	0	0	0	0	0	0	0	0	0	0	0	0	0	0	0	0	0	0	0	0	0	0	0	0
964	d3599e2bdeba2579770eee262d0cb5bb_rep;size=135	Unassigned	Unassigned		1	1	Unassigned							0	0	0	0	0	0	0	0	0	0	0	0	0	0	0	0	0	0	0	0	0	0	0	0	0	0	0	0	0	0	0	0	0	0	0	0
346	a1ca21768ff96176fc10defcb1f7d995_rep;size=99	k__Fungi;p__Ascomycota;c__Saccharomycetes;o__Saccharomycetales;f__Saccharomycodaceae;g__Hanseniaspora;s__Hanseniaspora valbyensis	k__Fungi;p__Ascomycota;c__Saccharomycetes;o__Saccharomycetales;f__Saccharomycodaceae;g__Hanseniaspora;s__Hanseniaspora valbyensis		1	1	k__Fungi	p__Ascomycota	c__Saccharomycetes	o__Saccharomycetales	f__Saccharomycodaceae	g__Hanseniaspora	s__Hanseniaspora valbyensis	0	0	0	0	0	0	0	0	0	0	0	0	0	0	0	0	0	0	0	0	0	1	0	0	0	0	0	1	0	0	0	0	0	0	1	0
353	53525ec306b97dc65790c43292e80aca_rep;size=79	k__Fungi;p__Ascomycota;c__Dothideomycetes;o__Dothideales;f__Dothioraceae	k__Fungi;p__Ascomycota;c__Dothideomycetes;o__Dothideales;f__Dothioraceae;g__Aureobasidium		0.6	5	k__Fungi	p__Ascomycota	c__Dothideomycetes	o__Dothideales	f__Dothioraceae	g__Aureobasidium		0	0	0	0	0	0	0	0	0	0	0	1	0	0	0	0	0	0	0	1	0	1	0	0	0	0	0	0	0	0	0	0	0	0	0	0
363	8606933f0f39b640a8753187859fd73a_rep;size=72	Unassigned	Unassigned		1	1	Unassigned							0	0	0	0	0	0	0	0	0	0	0	0	0	0	0	0	0	0	0	0	0	0	0	0	0	0	0	0	0	0	0	1	0	0	0	0
371	9f8f0a623b43c850fd749b18796bc93e_rep;size=75	k__Fungi;p__Ascomycota;c__Saccharomycetes;o__Saccharomycetales;f__Saccharomycodaceae;g__Hanseniaspora;s__Hanseniaspora osmophila	k__Fungi;p__Ascomycota;c__Saccharomycetes;o__Saccharomycetales;f__Saccharomycodaceae;g__Hanseniaspora;s__Hanseniaspora osmophila		1	1	k__Fungi	p__Ascomycota	c__Saccharomycetes	o__Saccharomycetales	f__Saccharomycodaceae	g__Hanseniaspora	s__Hanseniaspora osmophila	0	0	0	0	0	0	0	0	0	0	0	0	0	0	0	0	0	0	0	0	0	2	0	2	0	1	0	0	0	0	0	0	0	0	3	1
556	8eebe483654c5d98772723c50f6ec550_rep;size=47	k__Fungi;p__Ascomycota;c__Saccharomycetes;o__Saccharomycetales;f__Saccharomycetaceae;g__Saccharomyces;s__Saccharomyces cerevisiae	k__Fungi;p__Ascomycota;c__Saccharomycetes;o__Saccharomycetales;f__Saccharomycetaceae;g__Saccharomyces;s__Saccharomyces cerevisiae		1	1	k__Fungi	p__Ascomycota	c__Saccharomycetes	o__Saccharomycetales	f__Saccharomycetaceae	g__Saccharomyces	s__Saccharomyces cerevisiae	0	0	0	0	0	0	0	0	0	0	0	0	0	0	0	0	0	0	0	0	0	0	0	0	0	0	0	0	0	0	0	0	0	1	2	0
640	3e73292591e26431e59cffabf385e3b8_rep;size=32	Unassigned	Unassigned		1	1	Unassigned							0	0	0	0	0	0	0	0	0	7	8	7	0	0	0	0	0	0	0	0	0	4	1	3	0	0	0	0	0	0	0	0	0	0	0	0
681	1295758a3785a0f270286b40cb902288_rep;size=32	Unassigned	Unassigned		1	1	Unassigned							0	0	0	0	0	0	0	2	0	1	2	0	0	0	0	0	0	0	0	0	0	0	0	0	0	0	0	0	0	0	0	0	0	0	0	0
231	3530596006110524cb3ad1148f5d890d_rep;size=110	k__Fungi;p__Ascomycota;c__Sordariomycetes;o__Diaporthales;f__Valsaceae;g__Cytospora;s__Cytospora sp	k__Fungi;p__Ascomycota;c__Sordariomycetes;o__Diaporthales;f__Valsaceae;g__Cytospora;s__Cytospora sp		1	1	k__Fungi	p__Ascomycota	c__Sordariomycetes	o__Diaporthales	f__Valsaceae	g__Cytospora	s__Cytospora sp	0	0	0	0	0	0	0	0	1	0	0	0	0	0	0	0	0	0	1	1	1	0	0	0	0	0	0	0	0	0	0	0	0	0	0	0
543	ad22ca2decc072386997a4151a65c423_rep;size=31	Unassigned	Unassigned		1	1	Unassigned							0	1	0	0	0	0	0	0	0	0	0	0	0	0	0	0	0	0	0	8	4	0	0	0	0	0	0	0	0	0	0	0	0	0	0	0
626	6e4da849e2dc5fffebb745614311c821_rep;size=33	Unassigned	Unassigned		1	1	Unassigned							0	0	0	0	0	0	3	8	5	0	0	0	0	0	0	0	0	0	1	3	0	0	0	0	0	0	0	0	0	0	0	0	0	0	0	0
752	80bd771ff0724f8564af1fc7018ca03b_rep;size=41	Unassigned	Unassigned		1	1	Unassigned							0	0	0	0	0	0	0	0	0	0	0	0	0	0	0	0	0	0	0	0	0	0	0	0	0	0	0	0	0	0	0	0	0	0	0	0
1048	d653d4f0ec22cec60dfc731cc21fdef4_rep;size=31	Unassigned	Unassigned		1	1	Unassigned							0	0	0	1	1	0	0	0	0	0	0	0	0	3	2	0	0	0	0	0	0	1	1	0	1	0	3	1	0	0	0	0	0	1	0	1
198	adbefe067eae80d003f7b1ad43f161a2_rep;size=194	k__Fungi;p__Ascomycota;c__Eurotiomycetes;o__Eurotiales;f__Trichocomaceae;g__Penicillium	k__Fungi;p__Ascomycota;c__Eurotiomycetes;o__Eurotiales;f__Trichocomaceae;g__Penicillium		1	3	k__Fungi	p__Ascomycota	c__Eurotiomycetes	o__Eurotiales	f__Trichocomaceae	g__Penicillium		0	0	0	0	0	0	0	1	0	0	0	0	0	0	0	0	0	0	0	0	0	1	0	1	0	0	0	0	0	0	0	0	0	0	0	1
260	84a447f558f28b15446ec5e868016f37_rep;size=96	k__Fungi;p__Basidiomycota;c__Microbotryomycetes;o__Sporidiobolales;f__Incertae sedis;g__Rhodotorula	k__Fungi;p__Basidiomycota;c__Microbotryomycetes;o__Sporidiobolales;f__Incertae sedis;g__Rhodotorula		1	2	k__Fungi	p__Basidiomycota	c__Microbotryomycetes	o__Sporidiobolales	f__Incertae sedis	g__Rhodotorula		0	0	0	0	0	0	0	1	2	0	0	0	0	0	0	0	0	0	0	0	0	0	0	0	0	0	0	0	0	0	0	0	0	0	0	0
773	60f7ed6274f08128ed21e5e5daee1b1c_rep;size=37	Unassigned	Unassigned		1	1	Unassigned							0	0	0	0	0	0	0	0	0	0	0	0	0	0	0	0	0	0	0	0	0	0	0	0	0	0	0	0	0	0	0	0	0	0	0	0
314	e29b895081f914e01a4f0fd03bb3d76e_rep;size=67	Unassigned	Unassigned		1	1	Unassigned							0	0	0	0	0	0	0	0	1	0	1	0	2	0	0	0	0	1	0	0	0	0	0	0	0	0	0	0	0	0	0	0	0	1	0	0
331	566e5a684ace41df8f9e8228648ec52b_rep;size=68	Unassigned	Unassigned		1	1	Unassigned							0	0	0	0	0	0	1	1	2	0	0	0	0	0	1	0	0	1	0	4	0	0	0	0	0	0	0	0	0	0	0	0	0	0	0	0
492	ac325a1bafb87b672762aa2ed5cd970d_rep;size=29	Unassigned	Unassigned		1	1	Unassigned							0	0	0	0	0	0	4	6	3	0	0	0	0	0	0	0	0	0	0	0	0	0	0	0	0	0	0	0	0	0	0	0	0	0	0	0
547	e57c7ddf1285f403a01fd5e8c1c92ea7_rep;size=29	Unassigned	Unassigned		1	1	Unassigned							0	0	0	0	0	0	0	0	0	0	0	0	0	0	0	0	0	0	5	3	4	0	0	0	0	0	0	0	0	0	0	0	0	0	0	0
584	783fd2e4f2cfae052bf07f8292c8af26_rep;size=41	Unassigned	Unassigned		1	1	Unassigned							0	0	0	0	0	0	0	0	0	0	0	0	0	0	0	0	0	0	0	0	0	0	0	0	0	0	0	0	0	0	0	0	0	0	0	0
690	6e8f0cbc832bd4d4a3db0017c53f5484_rep;size=29	k__Fungi;p__Ascomycota;c__Saccharomycetes;o__Saccharomycetales;f__Saccharomycetaceae;g__Saccharomyces;s__Saccharomyces cerevisiae	k__Fungi;p__Ascomycota;c__Saccharomycetes;o__Saccharomycetales;f__Saccharomycetaceae;g__Saccharomyces;s__Saccharomyces cerevisiae		1	1	k__Fungi	p__Ascomycota	c__Saccharomycetes	o__Saccharomycetales	f__Saccharomycetaceae	g__Saccharomyces	s__Saccharomyces cerevisiae	0	0	0	0	0	0	0	0	0	0	0	0	0	5	0	0	0	0	0	0	0	0	0	0	0	2	0	1	0	0	0	0	0	0	0	0
1003	0249d6f01462be8e37af1d0f5398ea91_rep;size=29	Unassigned	Unassigned		1	1	Unassigned							0	0	0	0	0	0	0	0	0	0	0	0	0	0	0	1	3	3	0	0	0	0	0	0	0	0	0	3	1	0	0	0	0	0	0	0
1027	4efc72169cd820d09a6cc9c471624f6e_rep;size=43	Unassigned	Unassigned		1	1	Unassigned							0	0	0	0	0	0	0	0	0	0	0	0	0	0	0	0	0	0	0	0	0	0	0	0	0	0	0	0	0	0	0	0	0	0	0	0
1058	00998938ecbc121a3cda8dd6753f7de1_rep;size=29	Unassigned	Unassigned		1	1	Unassigned							0	0	0	0	0	0	0	0	0	0	0	0	0	0	0	2	1	5	0	0	0	0	0	0	0	0	0	6	0	4	0	0	0	0	0	0
723	819d852a9d3952c7863508560693241c_rep;size=40	k__Fungi;p__Ascomycota;c__Saccharomycetes;o__Saccharomycetales;f__Saccharomycetaceae;g__Saccharomyces;s__Saccharomyces cerevisiae	k__Fungi;p__Ascomycota;c__Saccharomycetes;o__Saccharomycetales;f__Saccharomycetaceae;g__Saccharomyces;s__Saccharomyces cerevisiae		1	1	k__Fungi	p__Ascomycota	c__Saccharomycetes	o__Saccharomycetales	f__Saccharomycetaceae	g__Saccharomyces	s__Saccharomyces cerevisiae	0	0	0	0	0	0	0	0	0	0	0	0	0	0	0	0	0	0	0	0	0	0	0	0	0	0	0	0	0	0	0	0	0	0	0	0
832	5a7ba942632b4ac5d9f4854d9304f6ad_rep;size=28	Unassigned	Unassigned		1	1	Unassigned							0	0	0	0	0	0	0	0	0	0	0	0	0	0	0	0	0	0	27	1	0	0	0	0	0	0	0	0	0	0	0	0	0	0	0	0
1011	d63143ed0074cf7ae38622e2fee238ca_rep;size=42	Unassigned	Unassigned		1	1	Unassigned							0	0	0	0	0	0	0	0	0	0	0	0	0	0	0	0	0	0	0	0	0	0	0	0	0	0	0	0	0	0	0	0	0	0	0	0
1069	3a5b20f6cdfad2734cd6fb19c4c59d63_rep;size=28	Unassigned	Unassigned		1	1	Unassigned							0	0	0	0	0	0	0	0	0	0	0	0	1	1	0	0	0	0	0	0	0	0	0	0	1	1	1	0	0	0	0	0	0	0	0	0
1160	b9dbefa31582fdac90d146d3cb6fd56e_rep;size=28	Unassigned	Unassigned		1	1	Unassigned							0	0	0	0	0	0	0	0	0	0	0	0	0	0	0	1	0	5	0	0	0	0	0	0	0	0	0	1	1	5	0	0	0	0	0	0
337	ff36a9bf2dd2ecb4ecc41b7f45ed16ad_rep;size=52	k__Fungi;p__Ascomycota;c__Saccharomycetes;o__Saccharomycetales;f__Incertae sedis;g__Candida;s__Candida tropicalis	k__Fungi;p__Ascomycota;c__Saccharomycetes;o__Saccharomycetales;f__Incertae sedis;g__Candida;s__Candida tropicalis		1	2	k__Fungi	p__Ascomycota	c__Saccharomycetes	o__Saccharomycetales	f__Incertae sedis	g__Candida	s__Candida tropicalis	0	0	0	0	0	0	0	0	0	0	0	0	0	0	0	0	0	0	0	0	0	0	0	0	0	0	0	0	0	0	0	0	0	0	0	0
558	30bf723816d7fc256fd63732f59b5117_rep;size=27	k__Fungi;p__Ascomycota;c__Saccharomycetes;o__Saccharomycetales;f__Saccharomycetaceae;g__Saccharomyces;s__Saccharomyces cerevisiae	k__Fungi;p__Ascomycota;c__Saccharomycetes;o__Saccharomycetales;f__Saccharomycetaceae;g__Saccharomyces;s__Saccharomyces cerevisiae		1	1	k__Fungi	p__Ascomycota	c__Saccharomycetes	o__Saccharomycetales	f__Saccharomycetaceae	g__Saccharomyces	s__Saccharomyces cerevisiae	0	0	0	0	0	0	0	0	0	0	0	0	0	7	0	0	0	0	0	0	0	0	0	0	0	4	0	0	0	0	0	0	0	0	0	0
1084	2ffa3b1102839d588e93f9d992b63d8d_rep;size=27	Unassigned	Unassigned		1	1	Unassigned							1	10	16	0	0	0	0	0	0	0	0	0	0	0	0	0	0	0	0	0	0	0	0	0	0	0	0	0	0	0	0	0	0	0	0	0
222	de348db0cdbb26e984a67abb72ef966b_rep;size=141	k__Fungi;p__Basidiomycota;c__Tremellomycetes;o__Filobasidiales;f__Filobasidiaceae;g__Cryptococcus;s__Cryptococcus liquefaciens	k__Fungi;p__Basidiomycota;c__Tremellomycetes;o__Filobasidiales;f__Filobasidiaceae;g__Cryptococcus;s__Cryptococcus liquefaciens		1	1	k__Fungi	p__Basidiomycota	c__Tremellomycetes	o__Filobasidiales	f__Filobasidiaceae	g__Cryptococcus	s__Cryptococcus liquefaciens	0	0	0	0	0	0	0	2	0	0	0	1	0	0	0	0	0	0	0	0	0	0	0	0	0	0	0	0	0	0	0	0	0	0	0	0
343	d3ffb29afd612594d091ea0fbb7ab6ac_rep;size=58	Unassigned	Unassigned		1	1	Unassigned							0	0	0	0	0	0	0	0	0	0	0	0	0	0	0	0	0	0	0	0	0	0	0	0	0	0	0	0	0	0	0	0	0	0	0	0
414	efdf1981aac6b971d1b9ef16ab94d497_rep;size=29	k__Fungi;p__Basidiomycota;c__Microbotryomycetes;o__Incertae sedis;f__Incertae sedis;g__Curvibasidium;s__Curvibasidium cygneicollum	k__Fungi;p__Basidiomycota;c__Microbotryomycetes;o__Incertae sedis;f__Incertae sedis;g__Curvibasidium;s__Curvibasidium cygneicollum		1	1	k__Fungi	p__Basidiomycota	c__Microbotryomycetes	o__Incertae sedis	f__Incertae sedis	g__Curvibasidium	s__Curvibasidium cygneicollum	0	0	0	0	0	0	0	0	0	0	0	0	0	0	0	0	0	0	0	0	0	0	0	0	0	0	0	0	0	0	0	0	0	0	0	0
906	9f0334ad7219bec832158965299403f2_rep;size=26	Unassigned	Unassigned		1	1	Unassigned							0	0	0	0	0	0	0	0	0	0	0	0	0	0	0	3	3	3	0	0	0	0	0	0	0	0	0	1	1	2	0	0	0	0	0	0
306	298cf552e723d8d6310149e88c4e0166_rep;size=122	k__Fungi;p__Ascomycota;c__Saccharomycetes;o__Saccharomycetales;f__Saccharomycetaceae;g__Saccharomyces;s__Saccharomyces cerevisiae	k__Fungi;p__Ascomycota;c__Saccharomycetes;o__Saccharomycetales;f__Saccharomycetaceae;g__Saccharomyces;s__Saccharomyces cerevisiae		1	1	k__Fungi	p__Ascomycota	c__Saccharomycetes	o__Saccharomycetales	f__Saccharomycetaceae	g__Saccharomyces	s__Saccharomyces cerevisiae	0	0	0	4	0	1	0	0	0	0	0	0	0	0	0	0	0	0	0	0	0	0	0	0	0	0	0	0	0	0	0	0	0	0	0	0
368	1a6fc15d82017d504e0b5fe642db4a2a_rep;size=44	k__Fungi;p__Ascomycota;c__Dothideomycetes;o__Pleosporales;f__Incertae sedis;g__Boeremia;s__Boeremia exigua var. populi	k__Fungi;p__Ascomycota;c__Dothideomycetes;o__Pleosporales;f__Incertae sedis;g__Boeremia;s__Boeremia exigua var. populi		1	1	k__Fungi	p__Ascomycota	c__Dothideomycetes	o__Pleosporales	f__Incertae sedis	g__Boeremia	s__Boeremia exigua var. populi	0	0	0	0	0	0	2	4	0	0	0	0	0	0	0	0	0	0	0	1	1	0	0	0	0	0	0	0	0	0	0	0	0	0	0	0
437	7dc50adf8baa065f325c1cfc15a44f9a_rep;size=75	k__Fungi;p__Ascomycota;c__Saccharomycetes;o__Saccharomycetales;f__Saccharomycetaceae;g__Saccharomyces;s__Saccharomyces cerevisiae	k__Fungi;p__Ascomycota;c__Saccharomycetes;o__Saccharomycetales;f__Saccharomycetaceae;g__Saccharomyces;s__Saccharomyces cerevisiae		1	1	k__Fungi	p__Ascomycota	c__Saccharomycetes	o__Saccharomycetales	f__Saccharomycetaceae	g__Saccharomyces	s__Saccharomyces cerevisiae	0	0	0	0	0	0	0	0	0	0	0	0	0	0	0	0	0	0	0	0	0	0	0	0	0	0	0	0	0	0	0	0	0	0	0	0
441	02492133abf069c584ba0f1b5ed0e509_rep;size=37	Unassigned	Unassigned		1	1	Unassigned							0	0	0	0	0	0	0	0	0	0	0	0	0	0	0	0	0	0	0	0	0	0	0	0	0	0	0	0	0	0	0	0	0	0	0	0
835	10b97a0284dd037b91d12fe71bed94eb_rep;size=25	k__Fungi;p__Ascomycota;c__Saccharomycetes;o__Saccharomycetales;f__Saccharomycetaceae;g__Saccharomyces;s__Saccharomyces cerevisiae	k__Fungi;p__Ascomycota;c__Saccharomycetes;o__Saccharomycetales;f__Saccharomycetaceae;g__Saccharomyces;s__Saccharomyces cerevisiae		1	1	k__Fungi	p__Ascomycota	c__Saccharomycetes	o__Saccharomycetales	f__Saccharomycetaceae	g__Saccharomyces	s__Saccharomyces cerevisiae	0	0	0	0	0	0	0	0	0	0	0	0	0	0	0	3	1	3	0	0	0	0	0	0	0	0	0	1	4	2	0	0	0	0	0	0
41	d7895d617df66413b483fdcb315b92b6_rep;size=13839	k__Fungi;p__Ascomycota;c__Saccharomycetes;o__Saccharomycetales;f__Saccharomycetaceae;g__Kazachstania;s__Kazachstania aerobia	k__Fungi;p__Ascomycota;c__Saccharomycetes;o__Saccharomycetales;f__Saccharomycetaceae;g__Kazachstania;s__Kazachstania aerobia		1	1	k__Fungi	p__Ascomycota	c__Saccharomycetes	o__Saccharomycetales	f__Saccharomycetaceae	g__Kazachstania	s__Kazachstania aerobia	0	0	0	0	0	0	0	0	0	1	0	0	0	0	0	0	0	0	0	1	0	0	0	0	0	0	0	0	0	0	0	0	0	0	1	0
216	423788450201fd6715de8c0a4f0d25d2_rep;size=239	Unassigned	Unassigned		1	1	Unassigned							0	0	0	2	1	0	0	0	0	0	0	0	0	0	0	0	0	0	0	0	0	0	0	0	0	0	0	0	0	0	0	0	0	0	4	0
270	1991338ad0b18f198a20e0f0421942a9_rep;size=85	Unassigned	Unassigned		1	1	Unassigned							0	0	0	0	0	0	8	9	6	0	0	1	0	0	0	0	0	0	0	0	0	0	0	0	0	0	0	0	0	0	0	0	0	0	0	0
301	65d440d7652d303a147d5c72ad759486_rep;size=115	k__Fungi;p__Ascomycota;c__Saccharomycetes;o__Saccharomycetales;f__Saccharomycodaceae;g__Hanseniaspora;s__Hanseniaspora valbyensis	k__Fungi;p__Ascomycota;c__Saccharomycetes;o__Saccharomycetales;f__Saccharomycodaceae;g__Hanseniaspora;s__Hanseniaspora valbyensis		1	1	k__Fungi	p__Ascomycota	c__Saccharomycetes	o__Saccharomycetales	f__Saccharomycodaceae	g__Hanseniaspora	s__Hanseniaspora valbyensis	0	0	0	0	0	0	0	0	0	0	0	0	0	0	0	0	0	0	0	0	0	0	0	0	0	0	0	0	0	0	0	0	0	0	0	0
307	78fe12d4a11fec321f7da97410c210d5_rep;size=164	Unassigned	k__Fungi;p__Ascomycota;c__Saccharomycetes;o__Saccharomycetales;f__Saccharomycetaceae;g__Saccharomyces;s__Saccharomyces uvarum		1	1	k__Fungi	p__Ascomycota	c__Saccharomycetes	o__Saccharomycetales	f__Saccharomycetaceae	g__Saccharomyces	s__Saccharomyces uvarum	0	0	0	0	2	2	0	0	0	0	0	0	0	0	0	0	0	0	0	0	0	0	0	0	0	0	0	0	0	0	0	0	0	0	0	0
367	36ce2555b83c27ee9d6f0d8e87eb560e_rep;size=60	k__Fungi;p__Ascomycota;c__Dothideomycetes;o__Pleosporales;f__Incertae sedis;g__Phoma	k__Fungi;p__Ascomycota;c__Dothideomycetes;o__Pleosporales;f__Incertae sedis;g__Phoma		0.67	6	k__Fungi	p__Ascomycota	c__Dothideomycetes	o__Pleosporales	f__Incertae sedis	g__Phoma		0	0	0	0	0	0	1	0	1	0	0	0	0	0	0	0	0	0	0	0	0	0	0	0	0	0	0	0	0	0	0	0	0	0	0	0
378	2f0666baad5d96173bf862027d4c92fb_rep;size=34	k__Fungi;p__Ascomycota;c__Leotiomycetes;o__Helotiales;f__Incertae sedis;g__Pilidium;s__Pilidium concavum	k__Fungi;p__Ascomycota;c__Leotiomycetes;o__Helotiales;f__Incertae sedis;g__Pilidium;s__Pilidium concavum		1	1	k__Fungi	p__Ascomycota	c__Leotiomycetes	o__Helotiales	f__Incertae sedis	g__Pilidium	s__Pilidium concavum	0	0	0	0	0	0	1	6	1	1	0	1	0	0	0	2	0	0	0	2	0	1	0	0	0	0	0	0	0	0	0	0	0	0	0	0
400	193b8bc220f1a781450acca8d912f88e_rep;size=45	Unassigned	Unassigned		1	1	Unassigned							0	0	0	0	0	0	0	0	0	0	0	0	0	0	0	0	0	0	0	0	0	0	0	0	0	0	0	0	0	0	0	0	0	0	0	0
465	364db36876733f60b742264c0cf2c2e2_rep;size=32	k__Fungi;p__Ascomycota;c__Saccharomycetes;o__Saccharomycetales;f__Saccharomycetaceae;g__Saccharomyces;s__Saccharomyces cerevisiae	k__Fungi;p__Ascomycota;c__Saccharomycetes;o__Saccharomycetales;f__Saccharomycetaceae;g__Saccharomyces;s__Saccharomyces cerevisiae		1	1	k__Fungi	p__Ascomycota	c__Saccharomycetes	o__Saccharomycetales	f__Saccharomycetaceae	g__Saccharomyces	s__Saccharomyces cerevisiae	0	0	0	9	0	2	0	0	0	0	0	0	0	0	0	0	0	0	0	0	0	0	0	0	0	0	0	0	0	0	0	0	0	0	0	0
469	3d80ad61401b99e2c5a3d7662defc3fa_rep;size=28	Unassigned	Unassigned		1	1	Unassigned							0	0	0	0	0	0	0	0	0	0	0	0	0	0	0	0	0	0	0	0	0	0	0	0	0	0	0	0	0	0	0	0	0	2	0	0
511	3947cd7186c4a59b5dea2ed18d7161a8_rep;size=24	Unassigned	Unassigned		1	1	Unassigned							0	0	0	0	0	0	0	0	0	0	0	0	0	0	0	0	0	0	0	3	4	0	1	3	0	0	0	0	0	2	0	0	0	0	1	0
517	f68940dbf0fee96c4e8f55691260e347_rep;size=24	Unassigned	Unassigned		1	1	Unassigned							0	0	0	0	0	0	1	3	4	0	0	0	0	0	0	0	0	0	4	0	0	0	0	0	0	0	0	0	0	0	0	0	0	0	0	0
535	2f03c9ba3517ac40259d885b4827b44a_rep;size=45	k__Fungi;p__Ascomycota;c__Saccharomycetes;o__Saccharomycetales;f__Saccharomycetaceae;g__Saccharomyces;s__Saccharomyces cerevisiae	k__Fungi;p__Ascomycota;c__Saccharomycetes;o__Saccharomycetales;f__Saccharomycetaceae;g__Saccharomyces;s__Saccharomyces cerevisiae		1	1	k__Fungi	p__Ascomycota	c__Saccharomycetes	o__Saccharomycetales	f__Saccharomycetaceae	g__Saccharomyces	s__Saccharomyces cerevisiae	0	0	0	0	0	0	0	0	0	0	0	0	0	0	0	0	0	0	0	0	0	0	0	0	0	0	0	0	0	0	0	0	0	0	0	0
787	d27cfe4a05e11e5b3ece45cf899a0f20_rep;size=55	Unassigned	Unassigned		1	1	Unassigned							0	0	0	0	0	0	0	0	0	0	0	0	0	0	0	0	0	0	0	0	0	0	0	0	0	0	0	0	0	0	0	0	0	0	0	0
821	acc1d2911068242de42e198f087a3124_rep;size=24	Unassigned	Unassigned		1	1	Unassigned							0	0	0	0	0	0	0	0	0	0	0	0	0	0	0	0	0	0	0	23	1	0	0	0	0	0	0	0	0	0	0	0	0	0	0	0
858	2507faef1cb1ed5994077e53bb68d02d_rep;size=24	Unassigned	Unassigned		1	1	Unassigned							12	3	8	0	0	0	0	0	1	0	0	0	0	0	0	0	0	0	0	0	0	0	0	0	0	0	0	0	0	0	0	0	0	0	0	0
959	bc607682728f5ea4445430e3b0eabda8_rep;size=24	Unassigned	Unassigned		1	1	Unassigned							0	0	0	0	0	0	0	0	0	0	0	0	0	0	0	0	0	0	0	0	0	0	0	0	1	0	0	0	0	0	0	0	0	0	0	0
1075	6d6d8c7319dbd6a7622a4e6e4104744e_rep;size=24	k__Fungi;p__Ascomycota;c__Saccharomycetes;o__Saccharomycetales;f__Saccharomycetaceae;g__Saccharomyces;s__Saccharomyces cerevisiae	k__Fungi;p__Ascomycota;c__Saccharomycetes;o__Saccharomycetales;f__Saccharomycetaceae;g__Saccharomyces;s__Saccharomyces cerevisiae		1	1	k__Fungi	p__Ascomycota	c__Saccharomycetes	o__Saccharomycetales	f__Saccharomycetaceae	g__Saccharomyces	s__Saccharomyces cerevisiae	1	0	0	2	1	3	0	0	0	0	0	0	0	0	0	0	0	0	0	0	0	0	0	0	0	0	0	0	0	0	0	0	0	1	1	2
407	9f7bc6251e189b52b8b0ac80958c6ad2_rep;size=82	k__Fungi;p__Ascomycota;c__Saccharomycetes;o__Saccharomycetales;f__Saccharomycetaceae;g__Saccharomyces;s__Saccharomyces cerevisiae	k__Fungi;p__Ascomycota;c__Saccharomycetes;o__Saccharomycetales;f__Saccharomycetaceae;g__Saccharomyces;s__Saccharomyces cerevisiae		1	1	k__Fungi	p__Ascomycota	c__Saccharomycetes	o__Saccharomycetales	f__Saccharomycetaceae	g__Saccharomyces	s__Saccharomyces cerevisiae	0	0	0	1	0	0	0	0	0	0	0	0	0	0	0	0	0	0	0	0	0	0	0	0	0	0	0	0	0	0	0	0	0	1	1	1
442	49a92ae6d8436c113c2e9b182e06e398_rep;size=34	k__Fungi;p__Ascomycota;c__Eurotiomycetes;o__Chaetothyriales;f__Herpotrichiellaceae;g__Exophiala;s__Exophiala oligosperma	k__Fungi;p__Ascomycota;c__Eurotiomycetes;o__Chaetothyriales;f__Herpotrichiellaceae;g__Exophiala;s__Exophiala oligosperma		1	1	k__Fungi	p__Ascomycota	c__Eurotiomycetes	o__Chaetothyriales	f__Herpotrichiellaceae	g__Exophiala	s__Exophiala oligosperma	0	0	0	0	0	0	0	0	0	0	0	0	0	0	0	0	0	0	0	0	0	0	0	0	0	0	0	0	0	0	0	0	0	0	0	0
455	908ea0b227850dae4ccb997220c7017b_rep;size=23	Unassigned	Unassigned		1	1	Unassigned							0	0	0	0	0	0	6	3	1	0	0	0	0	0	0	0	0	0	2	2	3	0	0	0	0	0	0	0	0	0	0	0	0	0	0	0
468	d7d67d09a5de0daa6b04b8f5bb58ef6a_rep;size=33	Unassigned	Unassigned		1	1	Unassigned							0	0	0	0	0	0	0	0	0	0	0	0	0	0	0	0	0	0	0	0	0	0	0	0	0	0	0	0	0	0	0	0	0	0	0	0
473	a4d83a8d684a3286e68761c4a29f9fee_rep;size=25	Unassigned	Unassigned		1	1	Unassigned							0	0	0	0	0	0	5	3	4	0	0	0	0	0	0	0	0	0	2	1	1	0	0	0	0	0	0	0	0	0	0	0	0	0	0	0
491	55ecbaaf6f4d19d6c348862d696d2f6b_rep;size=62	k__Fungi;p__Ascomycota;c__Saccharomycetes;o__Saccharomycetales;f__Saccharomycetaceae;g__Saccharomyces;s__Saccharomyces cerevisiae	k__Fungi;p__Ascomycota;c__Saccharomycetes;o__Saccharomycetales;f__Saccharomycetaceae;g__Saccharomyces;s__Saccharomyces cerevisiae		1	1	k__Fungi	p__Ascomycota	c__Saccharomycetes	o__Saccharomycetales	f__Saccharomycetaceae	g__Saccharomyces	s__Saccharomyces cerevisiae	0	0	0	0	0	0	0	0	0	0	0	0	0	0	0	0	0	0	0	0	0	0	0	0	0	0	0	0	0	0	0	0	0	0	0	0
508	11a528c90cb4e5ca967def42888b6a1d_rep;size=33	k__Fungi;p__Basidiomycota;c__Microbotryomycetes;o__Leucosporidiales;f__Leucosporidiaceae;g__Leucosporidiella;s__Leucosporidiella muscorum	k__Fungi;p__Basidiomycota;c__Microbotryomycetes;o__Leucosporidiales;f__Leucosporidiaceae;g__Leucosporidiella;s__Leucosporidiella muscorum		1	1	k__Fungi	p__Basidiomycota	c__Microbotryomycetes	o__Leucosporidiales	f__Leucosporidiaceae	g__Leucosporidiella	s__Leucosporidiella muscorum	0	0	0	0	0	0	0	1	0	0	0	0	0	0	0	0	0	0	0	2	0	1	0	0	0	0	0	0	0	0	0	0	0	0	0	0
518	d02a74af2bc5a1cf0318437a35f61850_rep;size=23	Unassigned	Unassigned		1	1	Unassigned							0	0	0	0	0	0	3	0	2	0	0	0	0	0	0	0	0	0	0	2	10	0	0	0	0	0	0	0	0	0	0	0	0	0	0	0
560	b3a3d53a488dbaf37486ac7442d19baa_rep;size=25	Unassigned	Unassigned		1	1	Unassigned							0	0	0	0	0	0	0	0	0	0	0	0	0	0	0	0	0	0	0	0	0	3	1	0	4	3	2	0	0	0	0	0	0	0	0	0
664	48670aacfb1ba53a57bea8644dbbbc72_rep;size=23	Unassigned	Unassigned		1	1	Unassigned							0	0	0	0	0	0	0	0	0	0	0	0	0	0	0	0	0	0	21	1	0	0	0	0	0	0	0	0	0	0	0	0	0	0	0	0
716	fb9cf2fdaf01d9a7c77d540dc3d7466b_rep;size=23	k__Fungi;p__Ascomycota;c__Saccharomycetes;o__Saccharomycetales;f__Incertae sedis;g__Candida;s__Candida bracarensis	k__Fungi;p__Ascomycota;c__Saccharomycetes;o__Saccharomycetales;f__Incertae sedis;g__Candida;s__Candida bracarensis		1	1	k__Fungi	p__Ascomycota	c__Saccharomycetes	o__Saccharomycetales	f__Incertae sedis	g__Candida	s__Candida bracarensis	0	0	0	0	0	0	0	0	0	0	0	0	0	0	0	0	0	0	0	0	0	0	0	0	0	0	0	0	0	0	0	0	0	1	0	1
758	4e8fbccf38ad2a8a6e8027de6370f403_rep;size=36	Unassigned	Unassigned		1	1	Unassigned							0	0	0	0	0	0	0	0	0	0	0	0	0	0	0	0	0	0	0	0	0	0	0	0	0	0	0	0	0	0	0	0	0	0	0	0
397	50d635ec6daeb4827a460c5a5916c332_rep;size=38	k__Fungi;p__Ascomycota;c__Sordariomycetes;o__Hypocreales;f__Nectriaceae;g__Fusarium;s__Fusarium sp	k__Fungi;p__Ascomycota;c__Sordariomycetes;o__Hypocreales;f__Nectriaceae;g__Fusarium;s__Fusarium sp		0.67	3	k__Fungi	p__Ascomycota	c__Sordariomycetes	o__Hypocreales	f__Nectriaceae	g__Fusarium	s__Fusarium sp	0	0	0	0	0	0	0	3	2	0	0	0	0	0	0	0	0	0	1	0	1	0	0	0	1	0	0	0	2	0	0	0	0	0	0	0
401	96c9bd5241f50eed8d135ae7f07c7652_rep;size=35	k__Fungi;p__Ascomycota;c__Dothideomycetes;o__Pleosporales	k__Fungi;p__Ascomycota;c__Dothideomycetes;o__Pleosporales		1	2	k__Fungi	p__Ascomycota	c__Dothideomycetes	o__Pleosporales				0	0	0	0	0	0	0	5	0	1	1	1	0	0	0	0	0	0	0	0	0	0	0	0	0	0	0	0	0	0	0	0	0	0	0	0
515	e3183eae4014265084d72dc38444b686_rep;size=23	Unassigned	Unassigned		1	1	Unassigned							0	0	0	0	0	0	1	1	1	0	0	0	0	0	0	0	0	0	7	1	6	0	0	0	0	0	0	0	0	0	0	0	0	0	0	0
647	873c3fe2144f3eea92256b8bf59ca620_rep;size=22	k__Fungi;p__Ascomycota;c__Saccharomycetes;o__Saccharomycetales;f__Saccharomycetaceae;g__Saccharomyces;s__Saccharomyces cerevisiae	k__Fungi;p__Ascomycota;c__Saccharomycetes;o__Saccharomycetales;f__Saccharomycetaceae;g__Saccharomyces;s__Saccharomyces cerevisiae		1	1	k__Fungi	p__Ascomycota	c__Saccharomycetes	o__Saccharomycetales	f__Saccharomycetaceae	g__Saccharomyces	s__Saccharomyces cerevisiae	2	2	5	0	0	0	0	0	0	0	0	0	0	0	0	0	0	0	0	0	1	0	0	0	0	0	0	0	0	0	0	0	0	0	0	0
702	d1f05f871e66448da5482b31976ce4c6_rep;size=26	k__Fungi;p__Ascomycota;c__Saccharomycetes;o__Saccharomycetales;f__Saccharomycodaceae;g__Hanseniaspora;s__Hanseniaspora uvarum	k__Fungi;p__Ascomycota;c__Saccharomycetes;o__Saccharomycetales;f__Saccharomycodaceae;g__Hanseniaspora;s__Hanseniaspora uvarum		0.67	3	k__Fungi	p__Ascomycota	c__Saccharomycetes	o__Saccharomycetales	f__Saccharomycodaceae	g__Hanseniaspora	s__Hanseniaspora uvarum	0	0	0	0	0	0	0	0	0	1	1	4	0	0	0	0	0	0	0	0	0	0	3	2	1	0	0	0	0	1	0	0	0	0	0	0
776	c28dc7f261af89e45509804202024b1d_rep;size=22	k__Fungi;p__Ascomycota;c__Saccharomycetes;o__Saccharomycetales;f__Saccharomycetaceae;g__Torulaspora;s__Torulaspora delbrueckii	k__Fungi;p__Ascomycota;c__Saccharomycetes;o__Saccharomycetales;f__Saccharomycetaceae;g__Torulaspora;s__Torulaspora delbrueckii		1	1	k__Fungi	p__Ascomycota	c__Saccharomycetes	o__Saccharomycetales	f__Saccharomycetaceae	g__Torulaspora	s__Torulaspora delbrueckii	0	0	0	0	0	0	0	0	0	0	0	0	0	0	0	0	0	0	0	0	0	0	0	0	0	0	0	0	0	0	0	0	0	5	4	0
909	aea0e4a43b7a31e360651f90bc5db39d_rep;size=33	Unassigned	Unassigned		1	1	Unassigned							0	0	0	0	0	0	0	0	0	0	0	0	0	0	0	0	0	0	0	0	0	0	0	0	0	0	0	0	0	0	0	0	0	0	0	0
910	f247586f07b0ea66b6778fa2989b01c2_rep;size=22	k__Fungi;p__Ascomycota;c__Saccharomycetes;o__Saccharomycetales;f__Saccharomycetaceae;g__Saccharomyces;s__Saccharomyces cerevisiae	k__Fungi;p__Ascomycota;c__Saccharomycetes;o__Saccharomycetales;f__Saccharomycetaceae;g__Saccharomyces;s__Saccharomyces cerevisiae		1	1	k__Fungi	p__Ascomycota	c__Saccharomycetes	o__Saccharomycetales	f__Saccharomycetaceae	g__Saccharomyces	s__Saccharomyces cerevisiae	0	0	0	0	0	0	0	0	0	0	0	0	0	0	0	0	0	0	0	0	0	0	0	0	0	0	0	0	0	0	0	0	0	0	0	0
912	96f83fb086ca5bb04697eb66b7b26a5d_rep;size=28	Unassigned	Unassigned		1	1	Unassigned							0	0	0	0	0	0	0	0	0	0	0	0	0	0	0	0	0	0	0	0	0	0	0	0	0	0	0	0	0	0	0	0	0	0	0	0
920	8635edca623a2f9a997a676b5d8da210_rep;size=22	Unassigned	Unassigned		1	1	Unassigned							5	5	7	0	0	0	0	0	0	0	0	0	0	0	0	0	0	0	0	0	0	0	0	0	0	0	0	0	0	0	0	0	0	0	0	0
923	7a1f18517901c52612b0764c1a0184ab_rep;size=22	Unassigned	Unassigned		1	1	Unassigned							0	0	0	0	0	0	0	0	0	0	0	0	0	0	0	0	1	2	0	0	0	0	0	0	0	0	0	0	3	4	0	0	0	0	0	0
1013	631290f4f7d42cdde1bd079dd01b5ea8_rep;size=30	Unassigned	Unassigned		1	1	Unassigned							0	0	0	0	0	0	0	0	0	0	0	0	0	0	0	0	0	0	0	0	0	0	0	0	0	0	0	0	0	0	0	0	0	0	0	0
1097	38a868e328d3786da01bdd5467e5d17f_rep;size=22	Unassigned	Unassigned		1	1	Unassigned							0	0	0	0	0	0	0	0	0	0	0	0	0	0	0	0	0	2	0	0	0	0	0	0	0	0	0	0	0	7	0	0	0	0	0	0
1148	7cc8f24c002dab0820be3026812b2a21_rep;size=36	Unassigned	Unassigned		1	1	Unassigned							0	0	0	0	0	0	0	0	0	0	0	0	0	0	0	0	0	0	0	0	0	0	0	0	0	0	0	0	0	0	0	0	0	0	0	0
90	bcda681fad0f916ad08785710361bb8c_rep;size=1563	k__Fungi;p__Ascomycota;c__Eurotiomycetes;o__Eurotiales;f__Trichocomaceae;g__Aspergillus;s__Aspergillus niger	k__Fungi;p__Ascomycota;c__Eurotiomycetes;o__Eurotiales;f__Trichocomaceae;g__Aspergillus;s__Aspergillus niger		0.75	4	k__Fungi	p__Ascomycota	c__Eurotiomycetes	o__Eurotiales	f__Trichocomaceae	g__Aspergillus	s__Aspergillus niger	0	0	0	0	0	0	0	3	0	0	0	0	0	0	0	0	0	0	0	0	0	2	0	0	0	0	0	0	0	0	0	0	0	0	0	0
375	e4f50b789e8335abd2b3b851b645f843_rep;size=42	k__Fungi;p__Ascomycota;c__Dothideomycetes;o__Dothideales;f__Dothioraceae	k__Fungi;p__Ascomycota;c__Dothideomycetes;o__Dothideales;f__Dothioraceae;g__Aureobasidium		0.6	5	k__Fungi	p__Ascomycota	c__Dothideomycetes	o__Dothideales	f__Dothioraceae	g__Aureobasidium		0	0	0	0	0	0	0	5	1	0	0	0	0	0	0	1	0	0	1	3	0	0	0	0	0	0	0	0	0	0	0	0	0	0	0	0
380	860590dce79d512fe0a61ba34aa5a2ad_rep;size=37	Unassigned	Unassigned		1	1	Unassigned							0	0	0	0	0	0	1	4	3	0	0	1	0	0	0	0	0	0	0	0	0	0	0	0	0	0	0	0	0	0	0	0	0	0	0	0
386	bfb630717332d5f0d020f37915edb05c_rep;size=38	k__Fungi;p__Basidiomycota;c__Microbotryomycetes;o__Sporidiobolales;f__Incertae sedis;g__Rhodotorula;s__Rhodotorula pustula	k__Fungi;p__Basidiomycota;c__Microbotryomycetes;o__Sporidiobolales;f__Incertae sedis;g__Rhodotorula;s__Rhodotorula pustula		1	3	k__Fungi	p__Basidiomycota	c__Microbotryomycetes	o__Sporidiobolales	f__Incertae sedis	g__Rhodotorula	s__Rhodotorula pustula	0	0	0	0	0	0	0	0	0	0	0	0	0	0	0	0	0	0	0	0	0	0	0	0	0	0	0	0	0	0	0	0	0	0	0	0
396	78385fb77f721e1d9a66ffefb69785d6_rep;size=39	k__Fungi;p__Ascomycota;c__Sordariomycetes;o__Hypocreales;f__Incertae sedis;g__Acremonium;s__Acremonium sp	k__Fungi;p__Ascomycota;c__Sordariomycetes;o__Hypocreales;f__Incertae sedis;g__Acremonium;s__Acremonium sp		1	1	k__Fungi	p__Ascomycota	c__Sordariomycetes	o__Hypocreales	f__Incertae sedis	g__Acremonium	s__Acremonium sp	0	0	0	0	0	0	0	0	1	0	0	0	0	0	0	0	0	0	0	1	0	1	0	1	0	0	0	0	0	0	0	0	0	0	0	0
411	313ed216443be53e92f0fb81dabeadaf_rep;size=39	k__Fungi;p__Ascomycota;c__Saccharomycetes;o__Saccharomycetales;f__Incertae sedis;g__Candida;s__Candida boidinii	k__Fungi;p__Ascomycota;c__Saccharomycetes;o__Saccharomycetales;f__Incertae sedis;g__Candida;s__Candida boidinii		1	1	k__Fungi	p__Ascomycota	c__Saccharomycetes	o__Saccharomycetales	f__Incertae sedis	g__Candida	s__Candida boidinii	0	0	0	0	0	0	0	0	0	0	0	0	0	0	0	0	0	0	0	0	0	0	0	0	0	0	0	0	0	0	0	0	0	0	0	0
425	b7494fdc167cee2267b50f4b8185fbd9_rep;size=36	Unassigned	Unassigned		1	1	Unassigned							0	0	0	0	0	0	0	0	0	0	0	0	0	0	0	0	0	0	2	2	1	0	0	0	0	0	0	0	0	0	0	0	0	0	0	0
447	004492e5832a710e2a7245f108335ec2_rep;size=33	k__Fungi;p__Ascomycota;c__Saccharomycetes;o__Saccharomycetales;f__Incertae sedis;g__Candida;s__Candida santamariae var. membranifaciens	k__Fungi;p__Ascomycota;c__Saccharomycetes;o__Saccharomycetales;f__Incertae sedis;g__Candida;s__Candida santamariae var. membranifaciens		1	1	k__Fungi	p__Ascomycota	c__Saccharomycetes	o__Saccharomycetales	f__Incertae sedis	g__Candida	s__Candida santamariae var. membranifaciens	0	0	0	0	0	0	0	0	0	0	0	0	0	0	0	0	0	0	0	0	0	0	0	0	0	0	0	0	0	0	0	0	0	0	0	0
483	6272d032996a9daf57f88eb18dddcc19_rep;size=21	Unassigned	Unassigned		1	1	Unassigned							0	0	0	0	0	0	0	0	0	0	0	0	0	0	0	0	0	0	0	0	0	0	0	0	0	0	0	0	0	0	0	0	0	0	0	0
516	58159222856319f56b7a1e97a8554c84_rep;size=21	Unassigned	Unassigned		1	1	Unassigned							0	0	0	0	0	0	0	0	0	0	0	0	0	0	0	0	0	0	7	8	4	0	0	0	0	0	0	0	0	0	0	0	0	0	0	0
553	259d48ef8778d6ce1fd7342506afcbbb_rep;size=32	Unassigned	Unassigned		1	1	Unassigned							0	0	0	0	0	0	0	0	0	0	0	0	0	0	0	0	0	0	0	0	0	0	0	0	0	0	0	0	0	0	0	0	0	0	0	0
585	e76fefd90d2b5d7f604b64173aceeb6a_rep;size=24	Unassigned	Unassigned		1	1	Unassigned							0	0	0	0	0	0	0	0	0	0	0	0	0	0	0	0	0	0	0	0	0	0	0	0	0	0	0	0	0	0	0	0	0	0	0	0
611	b3ede2d409db4eb25f98b716d39fe285_rep;size=28	k__Fungi;p__Ascomycota;c__Saccharomycetes;o__Saccharomycetales;f__Saccharomycetaceae;g__Saccharomyces;s__Saccharomyces cerevisiae	k__Fungi;p__Ascomycota;c__Saccharomycetes;o__Saccharomycetales;f__Saccharomycetaceae;g__Saccharomyces;s__Saccharomyces cerevisiae		1	1	k__Fungi	p__Ascomycota	c__Saccharomycetes	o__Saccharomycetales	f__Saccharomycetaceae	g__Saccharomyces	s__Saccharomyces cerevisiae	0	0	0	2	0	0	0	0	0	0	0	0	1	0	0	0	0	0	0	0	0	0	0	0	1	0	0	0	0	0	0	0	0	0	1	0
679	36e317e15db5742c4b0d568dd7483aba_rep;size=21	Unassigned	Unassigned		1	1	Unassigned							0	0	0	0	0	0	0	0	0	0	0	0	0	0	0	0	0	0	1	14	0	0	0	0	0	0	0	0	0	0	0	0	0	0	0	0
692	bcea8ce2299f8cbbaf7adf02abe7814a_rep;size=21	Unassigned	Unassigned		1	1	Unassigned							3	5	12	0	0	0	0	0	1	0	0	0	0	0	0	0	0	0	0	0	0	0	0	0	0	0	0	0	0	0	0	0	0	0	0	0
761	385e2d4493d936d90a755141ab80b008_rep;size=50	Unassigned	Unassigned		1	1	Unassigned							0	0	0	0	0	0	0	0	0	0	0	0	0	0	0	0	0	0	0	0	0	0	0	0	0	0	0	0	0	0	0	0	0	0	0	0
771	ad469d654da6e760a1d3369ae32e8413_rep;size=21	k__Fungi;p__Ascomycota;c__Saccharomycetes;o__Saccharomycetales;f__Saccharomycetaceae;g__Saccharomyces;s__Saccharomyces cerevisiae	k__Fungi;p__Ascomycota;c__Saccharomycetes;o__Saccharomycetales;f__Saccharomycetaceae;g__Saccharomyces;s__Saccharomyces cerevisiae		1	1	k__Fungi	p__Ascomycota	c__Saccharomycetes	o__Saccharomycetales	f__Saccharomycetaceae	g__Saccharomyces	s__Saccharomyces cerevisiae	0	0	0	0	0	0	0	0	0	0	0	0	0	0	5	0	0	0	0	0	0	0	0	0	0	0	3	0	0	0	0	0	0	0	0	0
949	e1dd21cda50abc94cc43e3e76890ccf5_rep;size=56	Unassigned	Unassigned		1	1	Unassigned							0	0	0	0	0	0	0	0	0	0	0	0	0	0	0	0	0	0	0	0	0	0	0	0	0	0	0	0	0	0	0	0	0	0	0	0
954	4dcace40ba976d7e76211e22717a4a32_rep;size=21	k__Fungi;p__Ascomycota;c__Saccharomycetes;o__Saccharomycetales;f__Saccharomycetaceae;g__Saccharomyces;s__Saccharomyces cerevisiae	k__Fungi;p__Ascomycota;c__Saccharomycetes;o__Saccharomycetales;f__Saccharomycetaceae;g__Saccharomyces;s__Saccharomyces cerevisiae		1	1	k__Fungi	p__Ascomycota	c__Saccharomycetes	o__Saccharomycetales	f__Saccharomycetaceae	g__Saccharomyces	s__Saccharomyces cerevisiae	0	0	0	0	0	0	0	0	0	0	0	0	0	0	0	0	0	5	0	0	0	0	0	0	0	0	0	3	0	4	0	0	0	0	0	0
1109	4a00aeee0ea9b2fde3e89bad631df0e2_rep;size=21	Unassigned	Unassigned		1	1	Unassigned							0	0	0	0	0	0	0	0	0	0	0	0	0	0	0	5	2	2	0	0	0	0	0	0	0	0	0	0	1	1	0	0	0	0	0	0
215	a4b4f0f40e4b050857664a3eba69e27a_rep;size=264	Unassigned	Unassigned		1	1	Unassigned							0	0	0	0	0	0	0	0	0	0	0	0	0	0	0	0	0	0	0	0	0	0	0	0	0	0	0	0	0	0	0	0	0	0	0	0
416	78ec9e9ccd6fb62daec2d21c8a32f7ba_rep;size=48	k__Fungi;p__Ascomycota;c__Saccharomycetes;o__Saccharomycetales;f__Saccharomycetaceae;g__Saccharomyces;s__Saccharomyces cerevisiae	k__Fungi;p__Ascomycota;c__Saccharomycetes;o__Saccharomycetales;f__Saccharomycetaceae;g__Saccharomyces;s__Saccharomyces cerevisiae		1	1	k__Fungi	p__Ascomycota	c__Saccharomycetes	o__Saccharomycetales	f__Saccharomycetaceae	g__Saccharomyces	s__Saccharomyces cerevisiae	0	0	0	0	0	0	0	0	0	0	0	0	0	0	0	0	0	0	0	0	0	0	0	0	0	0	0	0	0	0	0	0	0	0	0	0
472	860593bb6463b916ef5eb0bfe60afa14_rep;size=21	Unassigned	Unassigned		1	1	Unassigned							0	0	0	0	0	0	0	0	0	0	0	0	0	0	0	0	0	0	4	3	4	1	1	1	0	0	0	0	0	0	0	0	0	0	0	0
498	b0fe07ee50e551560b5a5e10f2e66d88_rep;size=33	Unassigned	Unassigned		1	1	Unassigned							0	0	0	0	0	0	0	0	0	1	0	0	0	0	0	0	0	0	0	0	0	0	0	1	0	0	0	0	0	0	0	0	0	0	1	1
502	2671a7bb1fd0a6b04abf7b3378250f44_rep;size=66	Unassigned	Unassigned		1	1	Unassigned							0	0	0	3	0	1	0	0	0	0	0	0	0	0	0	0	0	0	0	0	0	0	0	0	0	0	0	0	0	0	0	0	0	0	0	1
503	c9472e82acdc719195acbeca48153be7_rep;size=20	Unassigned	Unassigned		1	1	Unassigned							0	0	0	0	0	0	0	0	0	0	0	0	0	0	0	0	0	0	4	5	3	1	0	2	0	0	0	0	0	0	0	0	0	0	0	0
528	540119190f9186ef7d4de393b8ecf032_rep;size=20	k__Fungi;p__Ascomycota;c__Saccharomycetes;o__Saccharomycetales;f__Saccharomycodaceae;g__Hanseniaspora;s__Hanseniaspora uvarum	k__Fungi;p__Ascomycota;c__Saccharomycetes;o__Saccharomycetales;f__Saccharomycodaceae;g__Hanseniaspora;s__Hanseniaspora uvarum		1	2	k__Fungi	p__Ascomycota	c__Saccharomycetes	o__Saccharomycetales	f__Saccharomycodaceae	g__Hanseniaspora	s__Hanseniaspora uvarum	0	0	0	0	0	0	0	0	0	0	1	12	0	0	0	0	0	0	0	0	0	0	0	6	0	0	0	0	0	0	0	0	0	0	0	0
576	e87dcc108266e1c7a3cd0c168f3ea07f_rep;size=20	Unassigned	Unassigned		1	1	Unassigned							0	0	0	0	0	0	0	0	0	0	0	0	0	0	0	0	0	0	2	17	1	0	0	0	0	0	0	0	0	0	0	0	0	0	0	0
607	6906f9029ae457bdca600e7cfa03184e_rep;size=20	Unassigned	k__Fungi;p__Ascomycota;c__Saccharomycetes;o__Saccharomycetales;f__Saccharomycodaceae;g__Hanseniaspora		1	3	k__Fungi	p__Ascomycota	c__Saccharomycetes	o__Saccharomycetales	f__Saccharomycodaceae	g__Hanseniaspora		6	4	3	0	0	0	0	0	0	1	0	2	0	0	0	0	0	0	0	0	0	0	0	4	0	0	0	0	0	0	0	0	0	0	0	0
714	a76330270e08eaa670b1b8bd56b22666_rep;size=20	Unassigned	Unassigned		1	1	Unassigned							0	0	0	0	0	0	0	0	0	0	0	0	0	0	0	0	0	0	0	0	0	0	0	0	0	0	0	0	0	0	0	0	0	0	0	0
777	2f4099acdc1921a6c8a463650875e6e4_rep;size=20	Unassigned	k__Fungi;p__Ascomycota;c__Saccharomycetes;o__Saccharomycetales;f__Saccharomycodaceae;g__Hanseniaspora;s__Hanseniaspora uvarum		1	1	k__Fungi	p__Ascomycota	c__Saccharomycetes	o__Saccharomycetales	f__Saccharomycodaceae	g__Hanseniaspora	s__Hanseniaspora uvarum	0	0	0	0	0	0	5	1	14	0	0	0	0	0	0	0	0	0	0	0	0	0	0	0	0	0	0	0	0	0	0	0	0	0	0	0
968	331472f066df13281edd3880153194ca_rep;size=30	k__Fungi;p__Ascomycota;c__Saccharomycetes;o__Saccharomycetales;f__Saccharomycetaceae;g__Saccharomyces;s__Saccharomyces cerevisiae	k__Fungi;p__Ascomycota;c__Saccharomycetes;o__Saccharomycetales;f__Saccharomycetaceae;g__Saccharomyces;s__Saccharomyces cerevisiae		1	1	k__Fungi	p__Ascomycota	c__Saccharomycetes	o__Saccharomycetales	f__Saccharomycetaceae	g__Saccharomyces	s__Saccharomyces cerevisiae	0	0	0	0	0	0	0	0	0	0	0	0	0	0	0	0	0	0	0	0	0	0	0	0	0	0	0	0	0	0	0	0	0	0	0	0
974	339e20066094bdaf842e91b81d3fea04_rep;size=20	k__Fungi;p__Ascomycota;c__Saccharomycetes;o__Saccharomycetales;f__Saccharomycetaceae;g__Saccharomyces;s__Saccharomyces cerevisiae	k__Fungi;p__Ascomycota;c__Saccharomycetes;o__Saccharomycetales;f__Saccharomycetaceae;g__Saccharomyces;s__Saccharomyces cerevisiae		1	1	k__Fungi	p__Ascomycota	c__Saccharomycetes	o__Saccharomycetales	f__Saccharomycetaceae	g__Saccharomyces	s__Saccharomyces cerevisiae	0	0	0	4	1	1	0	0	0	0	0	0	0	0	0	0	0	0	0	0	0	0	0	0	0	0	0	0	0	0	0	0	0	1	1	1
1156	945206eca5843ca98c857eb89c72886a_rep;size=22	Unassigned	Unassigned		1	1	Unassigned							0	0	0	0	0	0	0	0	0	0	0	0	0	0	0	0	0	0	0	0	0	0	0	0	0	0	0	0	0	0	0	0	0	0	0	0
426	b18ac900af47f361431e47148a458dbd_rep;size=43	k__Fungi;p__Ascomycota;c__Saccharomycetes;o__Saccharomycetales;f__Saccharomycetaceae;g__Saccharomyces;s__Saccharomyces cerevisiae	k__Fungi;p__Ascomycota;c__Saccharomycetes;o__Saccharomycetales;f__Saccharomycetaceae;g__Saccharomyces;s__Saccharomyces cerevisiae		1	1	k__Fungi	p__Ascomycota	c__Saccharomycetes	o__Saccharomycetales	f__Saccharomycetaceae	g__Saccharomyces	s__Saccharomyces cerevisiae	0	0	0	0	0	0	0	0	0	0	0	0	0	0	0	0	0	0	0	0	0	0	0	0	0	0	0	0	0	0	0	0	0	0	0	0
438	dbc1eb2a142c32491be1b86b74156b60_rep;size=31	k__Fungi;p__Basidiomycota;c__Tremellomycetes;o__Tremellales;f__Incertae sedis;g__Cryptococcus;s__Cryptococcus sp	k__Fungi;p__Basidiomycota;c__Tremellomycetes;o__Tremellales;f__Incertae sedis;g__Cryptococcus;s__Cryptococcus sp		1	1	k__Fungi	p__Basidiomycota	c__Tremellomycetes	o__Tremellales	f__Incertae sedis	g__Cryptococcus	s__Cryptococcus sp	0	0	0	0	0	0	0	0	0	0	0	0	0	0	0	0	0	0	0	0	1	0	0	0	0	0	0	0	0	0	0	0	0	0	0	0
440	1c56c12630f611cd8350534a32c1955a_rep;size=31	k__Fungi;p__Zygomycota;c__Incertae sedis;o__Mucorales;f__Mucoraceae;g__Mucor;s__Mucor ramosissimus	k__Fungi;p__Zygomycota;c__Incertae sedis;o__Mucorales;f__Mucoraceae;g__Mucor;s__Mucor ramosissimus		1	1	k__Fungi	p__Zygomycota	c__Incertae sedis	o__Mucorales	f__Mucoraceae	g__Mucor	s__Mucor ramosissimus	0	0	0	0	0	0	0	0	0	0	0	0	0	0	0	0	0	0	0	0	0	0	0	0	0	0	0	0	0	0	0	0	0	0	0	0
474	a285ce0cbf32e4409ef9fe17d1cee841_rep;size=21	k__Fungi;p__Ascomycota;c__Dothideomycetes;o__Pleosporales;f__Incertae sedis;g__Stagonosporopsis	k__Fungi;p__Ascomycota;c__Dothideomycetes;o__Pleosporales;f__Incertae sedis;g__Stagonosporopsis		1	3	k__Fungi	p__Ascomycota	c__Dothideomycetes	o__Pleosporales	f__Incertae sedis	g__Stagonosporopsis		0	0	0	0	0	0	0	0	1	0	0	0	0	0	0	0	0	0	0	0	0	0	0	0	0	0	0	0	0	0	0	0	0	0	0	1
496	6768fd19c828ae5f1bc17c18e7e89fa4_rep;size=22	k__Fungi;p__Basidiomycota;c__Tremellomycetes;o__Tremellales;f__Incertae sedis;g__Tremella;s__Tremella moriformis	k__Fungi;p__Basidiomycota;c__Tremellomycetes;o__Tremellales;f__Incertae sedis;g__Tremella;s__Tremella moriformis		1	1	k__Fungi	p__Basidiomycota	c__Tremellomycetes	o__Tremellales	f__Incertae sedis	g__Tremella	s__Tremella moriformis	0	0	0	0	0	0	0	0	0	0	0	0	0	0	0	0	0	0	0	0	0	0	0	0	0	0	0	0	0	0	0	0	0	0	0	0
500	01ec95e6f2f6908faec5ffa09b7a8084_rep;size=19	Unassigned	Unassigned		1	1	Unassigned							0	0	0	0	0	0	5	6	2	0	0	0	0	0	0	0	0	0	3	0	1	0	0	0	0	0	0	0	0	0	0	0	0	0	0	0
541	700895e6f78069725c17c5976f77ecbc_rep;size=19	Unassigned	Unassigned		1	1	Unassigned							0	0	0	0	0	0	0	0	0	14	0	0	0	0	0	0	0	0	0	0	0	0	0	0	0	0	0	1	0	0	0	0	0	4	0	0
548	5ac2560526408d5145d016040c046e6d_rep;size=31	k__Fungi;p__Ascomycota;c__Saccharomycetes;o__Saccharomycetales;f__Saccharomycetaceae;g__Saccharomyces;s__Saccharomyces cerevisiae	k__Fungi;p__Ascomycota;c__Saccharomycetes;o__Saccharomycetales;f__Saccharomycetaceae;g__Saccharomyces;s__Saccharomyces cerevisiae		1	1	k__Fungi	p__Ascomycota	c__Saccharomycetes	o__Saccharomycetales	f__Saccharomycetaceae	g__Saccharomyces	s__Saccharomyces cerevisiae	0	0	0	0	0	0	0	0	0	0	0	0	0	0	0	0	0	0	0	0	0	0	0	0	0	0	0	0	0	0	0	0	0	0	0	0
569	99c2837499ba28a9b0ccf5d7ade028f0_rep;size=30	Unassigned	Unassigned		1	1	Unassigned							0	0	0	0	0	0	0	0	0	0	0	0	0	0	0	0	0	0	0	0	0	0	0	0	0	0	0	0	0	0	0	0	0	0	0	0
596	7adebb511932a989c3495011f5a89296_rep;size=41	Unassigned	Unassigned		1	1	Unassigned							0	0	0	0	0	0	0	0	0	0	0	0	0	0	0	0	0	0	0	0	0	0	0	0	0	0	0	0	0	0	0	0	0	0	0	0
600	4b7b749cf40fa9ad3b912e147ed79d07_rep;size=20	k__Fungi;p__Ascomycota;c__Sordariomycetes;o__Incertae sedis;f__Glomerellaceae;g__Colletotrichum	k__Fungi;p__Ascomycota;c__Sordariomycetes;o__Incertae sedis;f__Glomerellaceae;g__Colletotrichum		1	3	k__Fungi	p__Ascomycota	c__Sordariomycetes	o__Incertae sedis	f__Glomerellaceae	g__Colletotrichum		0	0	0	0	0	0	0	0	0	0	0	0	0	0	0	0	0	0	0	1	2	0	0	0	1	0	0	2	0	0	0	0	0	0	0	0
602	6d9580e8ac79a09bd5976c3ad02f7eba_rep;size=20	Unassigned	Unassigned		1	1	Unassigned							0	0	0	0	0	0	6	4	3	0	0	0	0	0	0	0	0	0	1	0	0	0	0	0	0	0	0	0	0	0	0	0	0	0	0	0
605	589de0ac9775e96255d5b4666c678cfa_rep;size=31	k__Fungi;p__Basidiomycota;c__Microbotryomycetes;o__Leucosporidiales;f__Leucosporidiaceae;g__Leucosporidiella	k__Fungi;p__Basidiomycota;c__Microbotryomycetes;o__Leucosporidiales;f__Leucosporidiaceae;g__Leucosporidiella		0.67	3	k__Fungi	p__Basidiomycota	c__Microbotryomycetes	o__Leucosporidiales	f__Leucosporidiaceae	g__Leucosporidiella		0	0	0	0	0	0	0	2	0	0	1	0	0	0	0	0	0	0	1	0	0	0	0	0	0	0	0	0	0	1	0	0	0	0	0	0
828	2f232d2660260ebf2d99f9f1881cd4af_rep;size=19	k__Fungi;p__Ascomycota;c__Saccharomycetes;o__Saccharomycetales;f__Saccharomycetaceae;g__Saccharomyces;s__Saccharomyces cerevisiae	k__Fungi;p__Ascomycota;c__Saccharomycetes;o__Saccharomycetales;f__Saccharomycetaceae;g__Saccharomyces;s__Saccharomyces cerevisiae		1	1	k__Fungi	p__Ascomycota	c__Saccharomycetes	o__Saccharomycetales	f__Saccharomycetaceae	g__Saccharomyces	s__Saccharomyces cerevisiae	0	0	0	0	0	0	0	0	0	0	0	0	1	1	1	0	0	0	0	0	0	0	0	0	2	0	1	0	0	0	0	0	0	0	0	0
867	3698bdbd4e1df5f0266c313afe59ece9_rep;size=39	Unassigned	Unassigned		1	1	Unassigned							0	0	0	0	0	0	0	0	0	0	0	0	0	0	0	0	0	0	0	0	0	0	0	0	0	0	0	0	0	0	0	0	0	0	0	0
930	ea6cf369c2d72a8bfe44536e35864b44_rep;size=19	Unassigned	Unassigned		1	1	Unassigned							0	0	0	0	0	0	0	0	0	0	0	0	0	0	0	2	5	0	0	0	0	0	0	0	0	0	0	1	0	2	0	0	0	0	0	0
981	8a047f87b92c75118861bebf0e8bff29_rep;size=19	Unassigned	Unassigned		1	1	Unassigned							0	0	0	5	8	5	0	0	0	0	0	0	0	0	0	0	0	0	0	0	0	0	0	0	0	0	0	0	0	0	0	0	0	0	0	0
993	af0da4f5c04806dca1c948274828991e_rep;size=19	Unassigned	Unassigned		1	1	Unassigned							0	0	0	0	0	0	0	0	0	0	0	0	0	0	0	2	2	4	0	0	0	0	0	0	0	0	0	0	0	0	0	0	0	0	0	0
1026	86a77432b3249a707843f065f6ec93af_rep;size=25	Unassigned	Unassigned		1	1	Unassigned							0	0	0	0	0	0	0	0	0	0	0	0	0	0	0	0	0	0	0	0	0	0	0	0	0	0	0	0	0	0	0	0	0	0	0	0
1101	3e17e26007f66dbb23f0c465a98e67ee_rep;size=19	Unassigned	Unassigned		1	1	Unassigned							0	0	0	0	0	0	0	0	0	0	0	0	0	0	0	1	1	1	0	0	0	0	0	0	0	0	0	1	2	3	0	0	0	0	0	0
1133	87aa7f8e8a7b668773e4230dd243d954_rep;size=19	Unassigned	Unassigned		1	1	Unassigned							0	0	0	2	1	2	0	0	0	0	0	0	0	0	0	0	0	0	0	0	0	0	0	0	0	0	0	0	0	0	0	0	0	4	1	1
167	5175c4cca84fbca00ad9f222de0fb747_rep;size=230	Unassigned	Unassigned		1	1	Unassigned							0	0	0	0	0	0	0	0	0	0	0	0	0	0	0	0	0	0	0	0	0	0	0	0	0	0	0	0	0	0	0	0	0	0	0	1
245	0bf32343638f31a885b743773b2f84ef_rep;size=139	k__Fungi;p__Ascomycota;c__Sordariomycetes;o__Incertae sedis;f__Incertae sedis;g__Cryptovalsa;s__Cryptovalsa ampelina	k__Fungi;p__Ascomycota;c__Sordariomycetes;o__Incertae sedis;f__Incertae sedis;g__Cryptovalsa;s__Cryptovalsa ampelina		1	1	k__Fungi	p__Ascomycota	c__Sordariomycetes	o__Incertae sedis	f__Incertae sedis	g__Cryptovalsa	s__Cryptovalsa ampelina	0	0	0	0	0	0	0	3	1	1	1	0	0	0	0	0	0	0	0	0	0	0	1	0	0	0	0	0	0	0	0	0	0	0	0	0
402	95853e52397ce4c92b9499565b140afc_rep;size=29	Unassigned	Unassigned		1	1	Unassigned							0	0	0	0	0	0	0	0	0	0	0	0	0	0	0	0	0	0	0	0	0	0	0	0	0	0	0	0	0	0	0	0	0	1	0	1
439	69b5c4694f573c156a7304214f47a2cd_rep;size=28	k__Fungi;p__Ascomycota;c__Saccharomycetes;o__Saccharomycetales;f__Incertae sedis;g__Wickerhamomyces;s__Wickerhamomyces anomalus	k__Fungi;p__Ascomycota;c__Saccharomycetes;o__Saccharomycetales;f__Incertae sedis;g__Wickerhamomyces;s__Wickerhamomyces anomalus		1	1	k__Fungi	p__Ascomycota	c__Saccharomycetes	o__Saccharomycetales	f__Incertae sedis	g__Wickerhamomyces	s__Wickerhamomyces anomalus	0	0	0	0	0	0	0	0	0	0	0	0	0	0	0	0	0	0	0	0	0	0	0	1	0	0	0	0	0	0	0	0	0	0	0	0
471	a4a49e02bbbdb68b69f89368ac137d05_rep;size=23	k__Fungi;p__Ascomycota;c__Saccharomycetes;o__Saccharomycetales;f__Saccharomycetaceae;g__Saccharomyces;s__Saccharomyces cerevisiae	k__Fungi;p__Ascomycota;c__Saccharomycetes;o__Saccharomycetales;f__Saccharomycetaceae;g__Saccharomyces;s__Saccharomyces cerevisiae		1	1	k__Fungi	p__Ascomycota	c__Saccharomycetes	o__Saccharomycetales	f__Saccharomycetaceae	g__Saccharomyces	s__Saccharomyces cerevisiae	0	0	0	0	0	0	0	0	0	0	0	0	0	0	0	0	1	0	0	0	0	0	0	0	0	0	0	0	0	0	0	0	0	0	0	0
522	6bf174baebee6ffdd2188fbcb952c15e_rep;size=18	Unassigned	k__Fungi;p__Ascomycota;c__Saccharomycetes;o__Saccharomycetales;f__Metschnikowiaceae;g__Metschnikowia;s__Metschnikowia_sp		1	1	k__Fungi	p__Ascomycota	c__Saccharomycetes	o__Saccharomycetales	f__Metschnikowiaceae	g__Metschnikowia	s__Metschnikowia_sp	0	0	0	0	0	0	0	0	0	0	0	0	0	0	0	0	0	0	5	1	2	0	0	0	0	0	0	0	0	0	0	0	0	0	0	0
525	07e6c413b13b3a580ac187d56382a70e_rep;size=18	Unassigned	Unassigned		1	1	Unassigned							0	0	0	0	0	0	0	0	0	0	0	0	0	0	0	0	0	0	0	0	0	0	0	0	0	0	0	0	0	0	0	0	0	0	1	0
530	ccba0f50511c8126457118dbf633d169_rep;size=19	k__Fungi;p__Ascomycota;c__Sordariomycetes;o__Hypocreales;f__Incertae sedis;g__Acremonium;s__Acremonium alternatum	k__Fungi;p__Ascomycota;c__Sordariomycetes;o__Hypocreales;f__Incertae sedis;g__Acremonium;s__Acremonium alternatum		1	1	k__Fungi	p__Ascomycota	c__Sordariomycetes	o__Hypocreales	f__Incertae sedis	g__Acremonium	s__Acremonium alternatum	0	0	0	0	0	0	0	1	0	0	0	0	0	0	0	0	0	0	1	0	0	0	0	0	0	0	0	0	0	0	0	0	0	0	0	0
733	a31f3233efcefb59448c59f5be4ebf2f_rep;size=18	Unassigned	Unassigned		1	1	Unassigned							0	0	0	0	0	0	0	0	0	2	0	0	0	1	0	3	0	0	0	0	0	0	0	0	2	0	1	0	0	0	0	0	0	0	0	0
775	540bf7b26119c452e07657c497969a7d_rep;size=40	Unassigned	Unassigned		1	1	Unassigned							0	0	0	0	0	0	0	0	0	0	0	0	0	0	0	0	0	0	0	0	0	0	0	0	0	0	0	0	0	0	0	0	0	0	0	0
839	7a7361c6c04d95a3c24fc83d866da832_rep;size=18	k__Fungi;p__Ascomycota;c__Saccharomycetes;o__Saccharomycetales;f__Saccharomycetaceae;g__Torulaspora;s__Torulaspora delbrueckii	k__Fungi;p__Ascomycota;c__Saccharomycetes;o__Saccharomycetales;f__Saccharomycetaceae;g__Torulaspora;s__Torulaspora delbrueckii		1	1	k__Fungi	p__Ascomycota	c__Saccharomycetes	o__Saccharomycetales	f__Saccharomycetaceae	g__Torulaspora	s__Torulaspora delbrueckii	0	0	0	0	0	0	0	0	0	1	1	0	0	0	0	0	0	0	0	0	0	0	1	0	0	0	0	0	0	0	0	0	0	1	3	0
900	b4ebcace22191cb29839a5fd3d64d651_rep;size=18	Unassigned	Unassigned		1	1	Unassigned							0	0	0	3	1	4	0	0	0	0	0	0	0	0	0	0	0	0	0	0	0	0	0	0	0	0	0	0	0	0	0	0	0	1	2	0
908	77ce57dadc0e6e143ee7e846d0cbf38a_rep;size=18	Unassigned	Unassigned		1	1	Unassigned							0	0	0	0	0	0	0	0	0	0	0	11	0	0	0	0	0	0	0	0	0	0	2	5	0	0	0	0	0	0	0	0	0	0	0	0
969	49b4c45d6e5159dabfc6b82e169730a2_rep;size=18	Unassigned	Unassigned		1	1	Unassigned							0	0	0	0	0	0	0	0	0	7	3	3	0	0	0	0	0	0	0	0	0	3	1	0	0	0	0	0	0	0	0	0	0	0	0	0
1036	56d8aa646801e63fa5f8a55de813454a_rep;size=18	Unassigned	Unassigned		1	1	Unassigned							0	0	0	0	0	0	0	0	0	0	0	0	0	0	0	0	5	3	0	0	0	0	0	0	0	0	0	0	1	0	0	0	0	0	0	0
1054	ed57fe10606b0f63e7e66ab4769952c6_rep;size=18	Unassigned	Unassigned		1	1	Unassigned							0	0	0	2	2	2	0	0	0	0	0	0	0	0	0	0	0	0	0	0	0	0	0	0	0	0	0	0	0	0	0	0	0	5	0	1
1080	c717f6509822b1449c97531c9700c90f_rep;size=18	Unassigned	Unassigned		1	1	Unassigned							0	8	10	0	0	0	0	0	0	0	0	0	0	0	0	0	0	0	0	0	0	0	0	0	0	0	0	0	0	0	0	0	0	0	0	0
1082	eb17349098338596b9de70f9ec3a173c_rep;size=57	Unassigned	Unassigned		1	1	Unassigned							0	0	0	0	0	0	0	0	0	0	0	0	0	0	0	0	0	0	0	0	0	0	0	0	0	0	0	0	0	0	0	0	0	0	0	0
144	83488b90b5e8077f2552d68f47d6fe60_rep;size=386	Unassigned	Unassigned		1	1	Unassigned							0	0	0	0	0	0	1	0	1	0	0	0	0	0	0	0	0	0	0	1	1	0	0	0	0	0	0	1	0	0	0	0	0	0	0	1
183	ace68b79223f95e6ac28f166dcc53106_rep;size=219	k__Fungi;p__Ascomycota;c__Saccharomycetes;o__Saccharomycetales;f__Incertae sedis;g__Wickerhamomyces;s__Wickerhamomyces anomalus	k__Fungi;p__Ascomycota;c__Saccharomycetes;o__Saccharomycetales;f__Incertae sedis;g__Wickerhamomyces;s__Wickerhamomyces anomalus		1	1	k__Fungi	p__Ascomycota	c__Saccharomycetes	o__Saccharomycetales	f__Incertae sedis	g__Wickerhamomyces	s__Wickerhamomyces anomalus	0	0	0	0	0	0	0	0	0	0	0	0	0	0	0	0	0	0	0	0	0	0	0	0	0	0	0	0	0	0	0	0	0	0	0	0
309	e9dbe10ed558ebae6cd9239ec03cf6d2_rep;size=71	Unassigned	Unassigned		1	1	Unassigned							0	0	0	0	0	0	0	0	0	0	0	0	0	0	0	0	0	0	0	1	0	0	0	0	0	0	0	0	0	0	0	0	0	0	0	0
362	2f515dc129f3716fdb330e47a26faec0_rep;size=92	k__Fungi;p__Ascomycota;c__Saccharomycetes;o__Saccharomycetales;f__Saccharomycetaceae;g__Saccharomyces;s__Saccharomyces cerevisiae	k__Fungi;p__Ascomycota;c__Saccharomycetes;o__Saccharomycetales;f__Saccharomycetaceae;g__Saccharomyces;s__Saccharomyces cerevisiae		1	1	k__Fungi	p__Ascomycota	c__Saccharomycetes	o__Saccharomycetales	f__Saccharomycetaceae	g__Saccharomyces	s__Saccharomyces cerevisiae	0	0	0	1	0	1	0	0	0	0	0	0	0	0	0	0	0	0	0	0	0	0	0	0	0	0	0	0	0	0	0	0	0	0	0	0
475	9422018d3f3f9dee8d4d348459ad2882_rep;size=25	k__Fungi;p__Basidiomycota;c__Microbotryomycetes;o__Leucosporidiales;f__Leucosporidiaceae;g__Leucosporidium;s__Leucosporidium golubevii	k__Fungi;p__Basidiomycota;c__Microbotryomycetes;o__Leucosporidiales;f__Leucosporidiaceae;g__Leucosporidium;s__Leucosporidium golubevii		1	1	k__Fungi	p__Basidiomycota	c__Microbotryomycetes	o__Leucosporidiales	f__Leucosporidiaceae	g__Leucosporidium	s__Leucosporidium golubevii	0	0	0	0	0	0	0	2	0	0	0	0	0	0	0	0	0	0	2	1	1	0	0	0	0	0	0	0	0	0	0	0	0	0	0	0
482	e0b04f4eb801029cad5fd4633985d8a3_rep;size=109	k__Fungi;p__Ascomycota;c__Saccharomycetes;o__Saccharomycetales;f__Saccharomycetaceae;g__Saccharomyces;s__Saccharomyces cerevisiae	k__Fungi;p__Ascomycota;c__Saccharomycetes;o__Saccharomycetales;f__Saccharomycetaceae;g__Saccharomyces;s__Saccharomyces cerevisiae		1	1	k__Fungi	p__Ascomycota	c__Saccharomycetes	o__Saccharomycetales	f__Saccharomycetaceae	g__Saccharomyces	s__Saccharomyces cerevisiae	0	0	0	0	0	0	0	0	0	0	0	0	0	0	0	0	0	0	0	0	0	0	0	0	0	0	0	0	0	0	0	0	0	0	0	0
514	e6522de95347d8f7f81ae4458baff225_rep;size=21	k__Fungi;p__Ascomycota;c__Incertae sedis;o__Incertae sedis;f__Incertae sedis;g__Tumularia;s__Tumularia sp	k__Fungi;p__Ascomycota;c__Incertae sedis;o__Incertae sedis;f__Incertae sedis;g__Tumularia;s__Tumularia sp		1	1	k__Fungi	p__Ascomycota	c__Incertae sedis	o__Incertae sedis	f__Incertae sedis	g__Tumularia	s__Tumularia sp	0	0	0	0	0	0	1	2	1	0	0	0	0	0	0	0	0	0	0	1	1	0	0	0	0	0	0	0	0	0	0	0	0	0	0	0
622	88063504a05c147bb43201b88460844d_rep;size=22	Unassigned	Unassigned		1	1	Unassigned							0	0	0	0	0	0	0	0	0	0	0	0	0	0	0	0	0	0	0	0	1	2	3	0	0	3	0	0	0	0	0	0	0	0	1	0
691	35958f963d1ccdd464f9670ea98703b8_rep;size=17	Unassigned	Unassigned		1	1	Unassigned							0	0	0	0	0	0	0	0	0	0	0	0	0	0	0	0	0	0	3	6	5	0	0	0	0	0	0	0	0	0	0	0	0	0	0	0
834	f3d8587eb9041280c5931cd90ce96d35_rep;size=19	k__Fungi;p__Ascomycota;c__Saccharomycetes;o__Saccharomycetales;f__Saccharomycodaceae;g__Hanseniaspora;s__Hanseniaspora uvarum	k__Fungi;p__Ascomycota;c__Saccharomycetes;o__Saccharomycetales;f__Saccharomycodaceae;g__Hanseniaspora;s__Hanseniaspora uvarum		0.67	3	k__Fungi	p__Ascomycota	c__Saccharomycetes	o__Saccharomycetales	f__Saccharomycodaceae	g__Hanseniaspora	s__Hanseniaspora uvarum	0	0	0	0	0	0	0	0	1	1	0	5	0	0	0	0	0	0	0	0	0	1	0	2	1	0	0	0	0	0	0	0	0	0	0	0
864	ab394b5d6a3cdd63090bf069b68ecef3_rep;size=21	Unassigned	Unassigned		1	1	Unassigned							0	0	0	0	0	0	0	0	0	0	0	0	0	0	0	0	0	0	0	0	0	0	0	0	0	0	0	0	0	0	0	0	0	0	0	0
872	2734759e4599742efefb574492d29f92_rep;size=17	Unassigned	Unassigned		1	1	Unassigned							0	11	6	0	0	0	0	0	0	0	0	0	0	0	0	0	0	0	0	0	0	0	0	0	0	0	0	0	0	0	0	0	0	0	0	0
876	67ea74e1a635f5d2550d5272f7e2a420_rep;size=17	k__Fungi;p__Ascomycota;c__Saccharomycetes;o__Saccharomycetales;f__Saccharomycetaceae;g__Saccharomyces;s__Saccharomyces cerevisiae	k__Fungi;p__Ascomycota;c__Saccharomycetes;o__Saccharomycetales;f__Saccharomycetaceae;g__Saccharomyces;s__Saccharomyces cerevisiae		1	1	k__Fungi	p__Ascomycota	c__Saccharomycetes	o__Saccharomycetales	f__Saccharomycetaceae	g__Saccharomyces	s__Saccharomyces cerevisiae	0	0	0	0	0	0	0	0	0	0	0	0	0	0	0	0	0	0	0	0	0	0	0	0	0	0	0	0	0	0	0	0	0	1	2	0
905	9d9fc168a2f87341a70587bb108ef2f2_rep;size=17	Unassigned	Unassigned		1	1	Unassigned							2	3	10	0	0	0	0	0	2	0	0	0	0	0	0	0	0	0	0	0	0	0	0	0	0	0	0	0	0	0	0	0	0	0	0	0
952	8e6f7d04a281cacb614b6c3de8ddcf10_rep;size=21	k__Fungi;p__Ascomycota;c__Saccharomycetes;o__Saccharomycetales;f__Saccharomycetaceae;g__Saccharomyces;s__Saccharomyces cerevisiae	k__Fungi;p__Ascomycota;c__Saccharomycetes;o__Saccharomycetales;f__Saccharomycetaceae;g__Saccharomyces;s__Saccharomyces cerevisiae		1	1	k__Fungi	p__Ascomycota	c__Saccharomycetes	o__Saccharomycetales	f__Saccharomycetaceae	g__Saccharomyces	s__Saccharomyces cerevisiae	0	0	0	0	0	0	0	0	0	0	0	0	0	0	0	0	0	0	0	0	0	0	0	0	0	0	0	0	0	0	0	0	0	0	0	0
971	52beef1bb7e84d140d229d146c363ca2_rep;size=17	Unassigned	Unassigned		1	1	Unassigned							0	0	0	0	0	0	0	0	0	0	0	0	0	0	0	1	0	1	0	0	0	0	0	0	0	0	0	2	0	0	0	0	0	0	0	0
998	dd6173a212adbc7269c65fb147a929ad_rep;size=23	Unassigned	Unassigned		1	1	Unassigned							0	0	0	0	0	0	0	0	0	0	0	0	0	0	0	0	0	0	0	0	0	0	0	0	0	0	0	0	0	0	0	0	0	0	0	0
1033	d3c8d9e2f9c4b7fa3919f2e59a0c1208_rep;size=17	k__Fungi;p__Ascomycota;c__Saccharomycetes;o__Saccharomycetales;f__Saccharomycetaceae;g__Saccharomyces;s__Saccharomyces cerevisiae	k__Fungi;p__Ascomycota;c__Saccharomycetes;o__Saccharomycetales;f__Saccharomycetaceae;g__Saccharomyces;s__Saccharomyces cerevisiae		1	1	k__Fungi	p__Ascomycota	c__Saccharomycetes	o__Saccharomycetales	f__Saccharomycetaceae	g__Saccharomyces	s__Saccharomyces cerevisiae	0	0	0	2	1	1	0	0	0	0	0	0	0	0	0	0	0	0	0	0	0	0	0	0	0	0	0	0	0	0	0	0	0	3	0	2
1044	63040b6147f0b2d73fb5ef4e77631173_rep;size=17	Unassigned	Unassigned		1	1	Unassigned							0	0	0	6	3	1	0	0	0	0	0	0	0	0	0	0	0	0	0	0	0	0	0	0	0	0	0	0	0	0	0	0	0	3	1	0
1067	1d03fef066d6212c57493f1a5068ef4e_rep;size=17	Unassigned	Unassigned		1	1	Unassigned							0	0	0	0	0	0	0	0	0	0	0	0	0	0	0	0	1	0	0	0	0	0	0	0	0	0	0	0	5	0	0	0	0	0	0	0
1072	695046a1d2e93444512bbd0590189e34_rep;size=20	Unassigned	Unassigned		1	1	Unassigned							0	0	0	0	0	0	0	0	0	0	0	0	0	0	0	0	0	0	0	0	0	0	0	0	0	0	0	0	0	0	0	0	0	0	0	0
1100	c27a1cf56c446802dd13cebcc82a6303_rep;size=24	Unassigned	Unassigned		1	1	Unassigned							0	0	0	0	0	0	0	0	0	0	0	0	0	0	0	0	0	0	0	0	0	0	0	0	0	0	0	0	0	0	0	0	0	0	0	0
1112	a6b140f3cc3fc789294bd2e551eb6978_rep;size=20	Unassigned	Unassigned		1	1	Unassigned							0	0	0	0	0	0	0	0	0	0	0	0	0	0	0	0	0	0	0	0	0	0	0	0	0	0	0	0	0	0	0	0	0	0	0	0
1115	af117bb7418866d5c293f6be4529e655_rep;size=17	Unassigned	Unassigned		1	1	Unassigned							0	0	0	2	2	0	0	0	0	0	0	0	0	0	0	0	0	0	0	0	0	0	1	0	0	0	0	0	0	0	0	0	0	3	1	1
172	a44cc10bba7662f390af1f09789a22d6_rep;size=216	k__Fungi;p__Basidiomycota;c__Microbotryomycetes;o__Sporidiobolales;f__Incertae sedis;g__Rhodotorula;s__Rhodotorula slooffiae	k__Fungi;p__Basidiomycota;c__Microbotryomycetes;o__Sporidiobolales;f__Incertae sedis;g__Rhodotorula;s__Rhodotorula slooffiae		1	1	k__Fungi	p__Basidiomycota	c__Microbotryomycetes	o__Sporidiobolales	f__Incertae sedis	g__Rhodotorula	s__Rhodotorula slooffiae	0	0	0	0	0	0	0	0	0	0	0	0	0	0	0	0	0	0	0	1	0	0	0	0	0	0	0	0	0	0	0	0	0	0	0	0
210	66fcd573a06d47d8c7f837724b72bb04_rep;size=144	k__Fungi;p__Ascomycota;c__Saccharomycetes;o__Saccharomycetales;f__Incertae sedis;g__Lodderomyces;s__Lodderomyces elongisporus	k__Fungi;p__Ascomycota;c__Saccharomycetes;o__Saccharomycetales;f__Incertae sedis;g__Lodderomyces;s__Lodderomyces elongisporus		1	1	k__Fungi	p__Ascomycota	c__Saccharomycetes	o__Saccharomycetales	f__Incertae sedis	g__Lodderomyces	s__Lodderomyces elongisporus	0	0	0	0	0	0	0	0	0	0	0	0	0	0	0	0	0	0	0	0	0	0	0	0	0	0	0	0	0	0	0	0	0	0	0	0
377	a3568431123d58c6df16b71e37da6598_rep;size=91	Unassigned	Unassigned		1	1	Unassigned							0	0	0	2	0	0	0	0	0	0	0	0	0	0	0	0	0	0	0	0	0	0	0	0	0	0	0	0	0	0	0	0	0	0	0	0
381	c8ec1426c7aa4634414c7781271c496f_rep;size=38	Unassigned	Unassigned		1	1	Unassigned							0	0	0	0	0	0	2	0	1	2	0	0	0	1	0	0	0	0	0	0	0	0	0	0	0	0	0	0	0	0	1	0	0	0	0	0
382	c80d362ff413757b248b340f89b6d6eb_rep;size=70	k__Fungi;p__Zygomycota;c__Incertae sedis;o__Mucorales;f__Mucoraceae;g__Mucor	k__Fungi;p__Zygomycota;c__Incertae sedis;o__Mucorales;f__Mucoraceae;g__Mucor		1	3	k__Fungi	p__Zygomycota	c__Incertae sedis	o__Mucorales	f__Mucoraceae	g__Mucor		0	0	0	0	0	0	0	0	0	0	0	0	0	0	0	0	0	0	0	0	0	0	0	0	0	0	0	0	0	0	0	0	0	0	0	0
453	cbe0e1a485a588f86bb61a2b9a158efe_rep;size=25	Unassigned	Unassigned		1	1	Unassigned							0	0	0	0	0	0	3	0	0	0	0	0	0	0	0	0	0	0	3	0	0	0	0	0	0	0	0	0	0	0	0	0	0	0	0	0
462	5dd521d90d0ab8f081da76ab853bb105_rep;size=26	Unassigned	Unassigned		1	1	Unassigned							0	0	0	0	0	0	0	2	0	0	0	0	0	0	0	0	0	0	0	0	1	0	0	0	0	0	0	0	0	0	0	0	0	0	0	0
570	f74f15033111d83c07ee039d80b31abd_rep;size=45	Unassigned	Unassigned		1	1	Unassigned							0	0	0	0	0	0	0	0	0	0	0	0	0	0	0	0	0	0	0	0	0	0	0	0	0	0	0	0	0	0	0	0	0	0	0	0
608	22b2adcdf59883d2d1888f31cb5f631d_rep;size=16	Unassigned	Unassigned		1	1	Unassigned							0	0	0	0	0	0	0	0	0	0	0	0	0	0	0	0	0	0	0	0	0	1	0	1	1	0	1	0	0	0	0	0	0	0	0	0
618	d3a74cf6c2a4bc5b02c2ce3e8d466699_rep;size=16	Unassigned	Unassigned		1	1	Unassigned							0	0	0	0	0	0	0	0	0	0	0	0	0	0	0	0	0	0	0	1	15	0	0	0	0	0	0	0	0	0	0	0	0	0	0	0
668	e5eb0611f0ec8d3814fc7ee7d437565f_rep;size=16	k__Fungi;p__Ascomycota;c__Saccharomycetes;o__Saccharomycetales;f__Saccharomycetaceae;g__Saccharomyces;s__Saccharomyces cerevisiae	k__Fungi;p__Ascomycota;c__Saccharomycetes;o__Saccharomycetales;f__Saccharomycetaceae;g__Saccharomyces;s__Saccharomyces cerevisiae		1	1	k__Fungi	p__Ascomycota	c__Saccharomycetes	o__Saccharomycetales	f__Saccharomycetaceae	g__Saccharomyces	s__Saccharomyces cerevisiae	0	0	0	0	0	0	0	0	0	0	0	0	0	0	0	0	3	0	0	0	0	0	0	0	0	0	0	0	1	1	0	0	0	0	0	0
759	6c963c545e3de9cd74adde6ff34c5308_rep;size=17	Unassigned	Unassigned		1	1	Unassigned							0	0	0	0	0	0	0	0	0	0	0	0	0	0	0	0	0	0	0	0	0	0	0	0	0	0	0	0	0	0	0	0	0	3	3	0
774	1d425e7a48052bb8fcf1b5718d71a3a2_rep;size=45	k__Fungi;p__Ascomycota;c__Saccharomycetes;o__Saccharomycetales;f__Saccharomycetaceae;g__Saccharomyces;s__Saccharomyces cerevisiae	k__Fungi;p__Ascomycota;c__Saccharomycetes;o__Saccharomycetales;f__Saccharomycetaceae;g__Saccharomyces;s__Saccharomyces cerevisiae		1	1	k__Fungi	p__Ascomycota	c__Saccharomycetes	o__Saccharomycetales	f__Saccharomycetaceae	g__Saccharomyces	s__Saccharomyces cerevisiae	0	0	0	0	0	0	0	0	0	0	0	0	0	0	0	0	0	0	0	0	0	0	0	0	0	0	0	0	0	0	0	0	0	0	0	0
800	d4d87dd3dd98b093bf367a535b432948_rep;size=16	k__Fungi;p__Ascomycota;c__Saccharomycetes;o__Saccharomycetales;f__Saccharomycetaceae;g__Saccharomyces;s__Saccharomyces cerevisiae	k__Fungi;p__Ascomycota;c__Saccharomycetes;o__Saccharomycetales;f__Saccharomycetaceae;g__Saccharomyces;s__Saccharomyces cerevisiae		1	1	k__Fungi	p__Ascomycota	c__Saccharomycetes	o__Saccharomycetales	f__Saccharomycetaceae	g__Saccharomyces	s__Saccharomyces cerevisiae	0	0	0	0	0	0	0	0	0	0	0	0	3	5	1	0	0	0	0	0	0	0	0	0	0	0	2	0	0	0	0	0	0	0	0	0
830	1bba619a71663cf77f28e3ff26436f44_rep;size=16	k__Fungi;p__Ascomycota;c__Saccharomycetes;o__Saccharomycetales;f__Saccharomycetaceae;g__Saccharomyces;s__Saccharomyces cerevisiae	k__Fungi;p__Ascomycota;c__Saccharomycetes;o__Saccharomycetales;f__Saccharomycetaceae;g__Saccharomyces;s__Saccharomyces cerevisiae		1	1	k__Fungi	p__Ascomycota	c__Saccharomycetes	o__Saccharomycetales	f__Saccharomycetaceae	g__Saccharomyces	s__Saccharomyces cerevisiae	0	0	0	0	0	0	0	0	0	0	0	0	2	1	1	0	0	0	0	0	0	0	0	0	1	1	0	0	0	0	0	0	0	0	0	1
870	c03f6799d5f897bdb1798b83d8b90e4a_rep;size=16	Unassigned	Unassigned		1	1	Unassigned							0	0	0	0	0	0	0	0	0	0	0	0	0	0	0	0	1	4	0	0	0	0	0	0	0	0	0	1	0	1	0	0	0	0	0	0
873	fb5cf75acdcc2792c79e7b3833d4b834_rep;size=27	Unassigned	Unassigned		1	1	Unassigned							0	0	0	0	0	0	0	0	0	0	0	0	0	0	0	0	0	0	0	0	0	0	0	0	0	0	0	0	0	0	0	0	0	0	0	0
940	a48ec1e4d0736175c95d981fbd86887b_rep;size=16	k__Fungi;p__Ascomycota;c__Saccharomycetes;o__Saccharomycetales;f__Saccharomycetaceae;g__Saccharomyces;s__Saccharomyces cerevisiae	k__Fungi;p__Ascomycota;c__Saccharomycetes;o__Saccharomycetales;f__Saccharomycetaceae;g__Saccharomyces;s__Saccharomyces cerevisiae		1	1	k__Fungi	p__Ascomycota	c__Saccharomycetes	o__Saccharomycetales	f__Saccharomycetaceae	g__Saccharomyces	s__Saccharomyces cerevisiae	0	0	0	0	0	0	0	0	0	0	0	0	0	6	0	0	0	0	0	0	0	0	0	0	0	0	0	0	0	0	0	0	0	0	0	0
976	161512ec04deb3547699f5d1ba5b68f5_rep;size=16	Unassigned	Unassigned		1	1	Unassigned							0	0	0	0	0	0	0	0	0	0	0	0	0	0	0	0	0	6	0	0	0	0	0	0	0	0	0	0	0	4	0	0	0	0	0	0
1041	9ec3c3cd867ccefcbc47f6b7a83ea4bf_rep;size=16	Unassigned	Unassigned		1	1	Unassigned							0	0	0	0	0	0	0	0	0	0	0	0	0	0	0	0	0	0	0	0	0	0	0	0	0	0	0	0	0	0	0	0	0	0	0	0
1043	69560d8b3ade55d8627463546b03efd4_rep;size=16	k__Fungi;p__Ascomycota;c__Saccharomycetes;o__Saccharomycetales;f__Saccharomycetaceae;g__Saccharomyces;s__Saccharomyces cerevisiae	k__Fungi;p__Ascomycota;c__Saccharomycetes;o__Saccharomycetales;f__Saccharomycetaceae;g__Saccharomyces;s__Saccharomyces cerevisiae		1	1	k__Fungi	p__Ascomycota	c__Saccharomycetes	o__Saccharomycetales	f__Saccharomycetaceae	g__Saccharomyces	s__Saccharomyces cerevisiae	0	0	0	0	0	0	0	0	0	0	0	0	0	2	0	1	0	0	0	0	0	0	0	0	3	1	1	0	0	0	0	0	0	0	0	0
1059	58cea798a862e69c72c99f97c40a51c8_rep;size=16	Unassigned	Unassigned		1	1	Unassigned							2	2	3	0	0	0	1	0	0	2	1	2	0	0	0	0	0	0	0	0	0	0	0	0	2	0	0	0	0	0	0	0	0	0	0	0
1151	f3aa048736c750fb3f538a1a87bd46bd_rep;size=16	Unassigned	Unassigned		1	1	Unassigned							0	0	0	0	0	0	0	0	0	0	0	0	0	0	0	0	1	2	0	0	0	0	0	0	0	0	0	0	0	1	0	0	0	0	0	0
1166	3ce181650b97bd526a64e02c25d3d7a2_rep;size=16	Unassigned	Unassigned		1	1	Unassigned							3	4	2	0	0	0	0	0	2	1	2	0	0	0	0	2	0	0	0	0	0	0	0	0	0	0	0	0	0	0	0	0	0	0	0	0
304	f3f8d07c1e3195a32185efa539dcc7e4_rep;size=154	Unassigned	Unassigned		1	1	Unassigned							0	0	0	0	0	0	0	0	0	0	0	0	0	0	0	0	0	0	0	0	0	0	0	0	0	0	0	0	0	0	0	0	0	4	2	0
305	3d5c737421a07ddad07a72028ed86fb7_rep;size=67	k__Fungi;p__Ascomycota;c__Saccharomycetes;o__Saccharomycetales;f__Pichiaceae;g__Pichia	k__Fungi;p__Ascomycota;c__Saccharomycetes;o__Saccharomycetales;f__Pichiaceae;g__Pichia		1	2	k__Fungi	p__Ascomycota	c__Saccharomycetes	o__Saccharomycetales	f__Pichiaceae	g__Pichia		0	0	0	0	0	0	1	1	1	0	0	0	1	0	0	1	0	0	0	0	0	0	0	0	0	0	0	0	0	0	0	0	0	0	0	0
405	9532c118f3db0df06e434505199a1640_rep;size=33	Unassigned	Unassigned		1	1	Unassigned							0	0	0	0	0	0	0	2	0	1	0	0	0	0	0	0	0	0	0	0	0	0	1	0	0	0	0	0	0	0	1	0	0	1	0	0
422	f77edff76e62c31be860622e8e4d9708_rep;size=29	Unassigned	Unassigned		1	1	Unassigned							0	0	0	0	0	0	0	0	0	0	0	0	0	0	0	0	0	0	0	0	0	0	0	0	0	0	0	0	0	0	0	0	0	0	0	0
509	17d3cf4f8a217374ace1aac6536e948d_rep;size=17	Unassigned	Unassigned		1	1	Unassigned							0	0	0	0	0	0	1	3	3	0	1	0	0	0	0	0	0	0	0	0	0	0	0	0	0	0	0	0	0	0	0	0	0	0	0	0
524	1d53847b43bb842aab09a55159396f5b_rep;size=15	k__Fungi;p__Ascomycota;c__Dothideomycetes;o__Capnodiales;f__Davidiellaceae;g__Cladosporium;s__Cladosporium ramotenellum	k__Fungi;p__Ascomycota;c__Dothideomycetes;o__Capnodiales;f__Davidiellaceae;g__Cladosporium;s__Cladosporium ramotenellum		1	1	k__Fungi	p__Ascomycota	c__Dothideomycetes	o__Capnodiales	f__Davidiellaceae	g__Cladosporium	s__Cladosporium ramotenellum	0	0	0	0	0	0	7	2	6	0	0	0	0	0	0	0	0	0	0	0	0	0	0	0	0	0	0	0	0	0	0	0	0	0	0	0
549	1007122341ad62eca483ba7c418af023_rep;size=15	Unassigned	Unassigned		1	1	Unassigned							0	0	0	0	0	0	0	0	0	0	0	0	0	0	0	0	0	0	7	5	3	0	0	0	0	0	0	0	0	0	0	0	0	0	0	0
573	9452aa736c46c2a8fdd8087843d35575_rep;size=18	k__Fungi;p__Ascomycota;c__Sordariomycetes;o__Xylariales;f__Incertae sedis;g__Monographella;s__Monographella cucumerina	k__Fungi;p__Ascomycota;c__Sordariomycetes;o__Xylariales;f__Incertae sedis;g__Monographella;s__Monographella cucumerina		1	1	k__Fungi	p__Ascomycota	c__Sordariomycetes	o__Xylariales	f__Incertae sedis	g__Monographella	s__Monographella cucumerina	0	0	0	0	0	0	0	1	0	0	0	0	0	0	0	0	0	0	0	0	0	0	0	0	0	0	0	0	0	0	0	0	0	0	0	0
592	a6f14ce1e7d5ebdefe290aabf2202c94_rep;size=15	k__Fungi;p__Basidiomycota;c__Microbotryomycetes;o__Sporidiobolales;f__Incertae sedis;g__Rhodotorula;s__Rhodotorula graminis	k__Fungi;p__Basidiomycota;c__Microbotryomycetes;o__Sporidiobolales;f__Incertae sedis;g__Rhodotorula;s__Rhodotorula graminis		1	1	k__Fungi	p__Basidiomycota	c__Microbotryomycetes	o__Sporidiobolales	f__Incertae sedis	g__Rhodotorula	s__Rhodotorula graminis	0	0	0	0	0	0	0	0	0	0	0	0	0	0	0	0	0	0	0	0	0	0	0	0	0	0	0	0	0	0	0	0	0	0	0	0
616	6c4ece325530aa7a3732a88ed4898799_rep;size=18	Unassigned	Unassigned		1	1	Unassigned							0	0	0	0	0	0	0	0	0	0	0	0	0	0	0	0	0	0	1	1	0	0	0	0	0	0	0	1	0	0	0	0	0	0	0	0
624	d9d48586c500f7ba648c5f74b01b12f0_rep;size=15	Unassigned	Unassigned		1	1	Unassigned							0	0	0	0	0	0	1	0	5	0	0	0	0	0	0	0	0	0	1	0	0	0	0	0	0	0	0	0	0	0	0	0	0	0	0	0
648	9c0d4b3fb6d5bacfe0bb1ad2a58a34ea_rep;size=16	k__Fungi;p__Ascomycota;c__Dothideomycetes;o__Pleosporales;f__Cucurbitariaceae;g__Pyrenochaetopsis;s__Pyrenochaetopsis microspora	k__Fungi;p__Ascomycota;c__Dothideomycetes;o__Pleosporales;f__Cucurbitariaceae;g__Pyrenochaetopsis;s__Pyrenochaetopsis microspora		1	1	k__Fungi	p__Ascomycota	c__Dothideomycetes	o__Pleosporales	f__Cucurbitariaceae	g__Pyrenochaetopsis	s__Pyrenochaetopsis microspora	0	0	0	0	0	0	0	0	0	0	0	0	0	0	0	0	0	0	0	0	0	0	0	0	0	0	0	0	0	0	0	0	0	1	0	0
653	f0d4af7e251717581c392fba9446f8e0_rep;size=21	k__Fungi;p__Ascomycota;c__Saccharomycetes;o__Saccharomycetales;f__Incertae sedis;g__Candida;s__Candida stellimalicola	k__Fungi;p__Ascomycota;c__Saccharomycetes;o__Saccharomycetales;f__Incertae sedis;g__Candida;s__Candida stellimalicola		1	1	k__Fungi	p__Ascomycota	c__Saccharomycetes	o__Saccharomycetales	f__Incertae sedis	g__Candida	s__Candida stellimalicola	0	0	0	0	0	0	1	3	2	0	0	0	0	0	0	0	0	0	0	0	0	0	0	0	0	0	0	0	0	0	0	0	0	0	0	1
705	877cbeb4ff09f910856376a988434f44_rep;size=15	Unassigned	Unassigned		1	1	Unassigned							5	3	7	0	0	0	0	0	0	0	0	0	0	0	0	0	0	0	0	0	0	0	0	0	0	0	0	0	0	0	0	0	0	0	0	0
708	2aa0ebe28de79f2f2eea258e389d8bc3_rep;size=26	Unassigned	Unassigned		1	1	Unassigned							0	0	0	0	0	0	0	0	0	0	0	0	0	0	0	0	0	0	0	0	0	0	0	0	0	0	0	0	0	0	0	0	0	2	0	0
710	39bce2395b4a6cd12aae96054d4cd52a_rep;size=15	Unassigned	Unassigned		1	1	Unassigned							0	0	0	0	0	0	0	0	0	0	0	0	0	0	0	0	0	0	1	2	12	0	0	0	0	0	0	0	0	0	0	0	0	0	0	0
711	a54e3d23c6665b49c357b3fa95c2b2c2_rep;size=15	Unassigned	Unassigned		1	1	Unassigned							0	0	0	0	0	0	0	0	0	0	0	0	0	0	0	0	0	0	0	0	0	1	0	0	0	0	0	0	0	0	0	0	0	3	2	3
719	445e462e4497b63d675a5b877c10cb81_rep;size=15	k__Fungi;p__Basidiomycota;c__Tremellomycetes;o__Cystofilobasidiales;f__Cystofilobasidiaceae;g__Xanthophyllomyces;s__Xanthophyllomyces sp II DP_2012	k__Fungi;p__Basidiomycota;c__Tremellomycetes;o__Cystofilobasidiales;f__Cystofilobasidiaceae;g__Xanthophyllomyces;s__Xanthophyllomyces sp II DP_2012		1	2	k__Fungi	p__Basidiomycota	c__Tremellomycetes	o__Cystofilobasidiales	f__Cystofilobasidiaceae	g__Xanthophyllomyces	s__Xanthophyllomyces sp II DP_2012	0	0	0	0	0	0	0	0	0	0	0	0	0	0	0	0	0	0	1	1	0	0	0	0	0	0	0	1	0	0	0	0	0	0	0	0
763	3e46d6354d0285b2f9dcf59c6637e026_rep;size=15	Unassigned	Unassigned		1	1	Unassigned							0	0	0	0	0	0	0	0	0	0	0	0	0	0	0	0	0	0	0	0	15	0	0	0	0	0	0	0	0	0	0	0	0	0	0	0
831	7d638e95c238f25f25a6d2231ec9ebd2_rep;size=15	k__Fungi;p__Ascomycota;c__Saccharomycetes;o__Saccharomycetales;f__Saccharomycetaceae;g__Saccharomyces;s__Saccharomyces cerevisiae	k__Fungi;p__Ascomycota;c__Saccharomycetes;o__Saccharomycetales;f__Saccharomycetaceae;g__Saccharomyces;s__Saccharomyces cerevisiae		1	1	k__Fungi	p__Ascomycota	c__Saccharomycetes	o__Saccharomycetales	f__Saccharomycetaceae	g__Saccharomyces	s__Saccharomyces cerevisiae	0	0	0	0	0	0	0	0	0	0	0	0	0	0	0	0	2	3	0	0	0	0	0	0	0	0	0	3	2	1	0	0	0	0	0	0
850	19116db63014c965953a222340cb720a_rep;size=17	Unassigned	Unassigned		1	1	Unassigned							0	0	0	0	0	0	0	3	3	0	0	0	0	0	0	0	0	0	2	1	0	0	0	0	0	0	0	0	0	0	0	0	0	0	0	0
859	9bd8dd6d398532c9e1e066287de44e01_rep;size=15	Unassigned	Unassigned		1	1	Unassigned							0	0	0	0	0	0	0	0	0	0	0	0	0	0	0	2	0	1	0	0	0	0	0	0	0	0	0	1	1	0	0	0	0	0	0	0
882	3b1d2996c864544afc36b21cff7f38ba_rep;size=15	k__Fungi;p__Ascomycota;c__Saccharomycetes;o__Saccharomycetales;f__Saccharomycetaceae;g__Saccharomyces;s__Saccharomyces cerevisiae	k__Fungi;p__Ascomycota;c__Saccharomycetes;o__Saccharomycetales;f__Saccharomycetaceae;g__Saccharomyces;s__Saccharomyces cerevisiae		1	1	k__Fungi	p__Ascomycota	c__Saccharomycetes	o__Saccharomycetales	f__Saccharomycetaceae	g__Saccharomyces	s__Saccharomyces cerevisiae	0	0	0	0	1	0	0	0	0	0	0	0	0	0	0	0	0	0	0	0	0	0	2	0	0	1	0	0	0	0	0	0	0	0	5	0
888	cb7b36d0d96c07061befc55f0bb37873_rep;size=18	Unassigned	Unassigned		1	1	Unassigned							0	0	0	0	0	0	0	0	0	0	0	0	0	0	0	0	0	0	0	0	0	0	0	0	0	0	0	0	0	0	0	0	0	0	0	0
893	68adcc7394c81cd46b4d8dd68efd3cdc_rep;size=15	Unassigned	Unassigned		1	1	Unassigned							3	5	7	0	0	0	0	0	0	0	0	0	0	0	0	0	0	0	0	0	0	0	0	0	0	0	0	0	0	0	0	0	0	0	0	0
945	446493ef1efafda41be689202dfabb79_rep;size=17	Unassigned	Unassigned		1	1	Unassigned							0	0	0	0	0	0	0	0	0	0	0	0	0	0	0	0	0	0	0	0	0	0	0	0	0	0	0	0	0	0	0	0	0	0	0	0
966	7a3e4072bdb1f0a4efa83430107e0bef_rep;size=15	k__Fungi;p__Ascomycota;c__Saccharomycetes;o__Saccharomycetales;f__Saccharomycetaceae;g__Saccharomyces;s__Saccharomyces cerevisiae	k__Fungi;p__Ascomycota;c__Saccharomycetes;o__Saccharomycetales;f__Saccharomycetaceae;g__Saccharomyces;s__Saccharomyces cerevisiae		1	1	k__Fungi	p__Ascomycota	c__Saccharomycetes	o__Saccharomycetales	f__Saccharomycetaceae	g__Saccharomyces	s__Saccharomyces cerevisiae	0	0	0	0	0	0	0	0	0	0	0	0	0	10	0	0	0	0	0	0	0	0	0	0	0	3	0	0	0	0	0	0	0	0	0	0
1000	e2b06ff158724cf1bd747543e270462b_rep;size=15	Unassigned	Unassigned		1	1	Unassigned							0	0	0	0	0	0	0	0	0	0	0	0	0	0	0	0	0	0	0	0	0	0	0	0	0	0	0	0	1	5	0	0	0	0	0	0
1009	e2a83830d7fedafffd8a4f23d8d7820a_rep;size=21	Unassigned	Unassigned		1	1	Unassigned							0	0	0	0	0	0	0	0	0	0	0	0	0	0	0	0	0	0	0	0	0	0	0	0	0	0	0	0	0	0	0	0	0	0	0	0
1020	e1c9df219e2ea3dbe1a71663793e7844_rep;size=15	Unassigned	Unassigned		1	1	Unassigned							0	0	0	0	1	0	0	0	0	0	0	0	0	0	0	0	2	0	0	0	0	0	0	0	0	0	0	0	0	0	0	0	0	0	0	0
1031	9ff0bbbee9a7fec312dd3a87cdfe858f_rep;size=15	Unassigned	Unassigned		1	1	Unassigned							0	0	0	0	0	0	0	0	0	0	0	0	0	0	0	0	0	3	0	0	0	0	0	0	0	0	0	0	0	3	0	0	0	0	0	0
1038	3481c952cf930f447be5736115d222a8_rep;size=15	Unassigned	Unassigned		1	1	Unassigned							0	0	0	0	0	0	0	0	0	0	0	0	0	0	0	1	2	1	0	0	0	0	0	0	0	0	0	0	1	1	0	0	0	0	0	0
1049	936dff32c570ea74f513745d382de802_rep;size=37	Unassigned	Unassigned		1	1	Unassigned							0	0	0	0	0	0	0	0	0	0	0	0	0	0	0	0	0	0	0	0	0	0	0	0	0	0	0	0	0	0	0	0	0	0	0	0
1092	e5922b50858ddf2ab7a2d5c865c14282_rep;size=15	Unassigned	Unassigned		1	1	Unassigned							0	12	2	0	0	0	0	0	1	0	0	0	0	0	0	0	0	0	0	0	0	0	0	0	0	0	0	0	0	0	0	0	0	0	0	0
1104	95217aa7deccecd9743f735cbf040a7d_rep;size=15	Unassigned	Unassigned		1	1	Unassigned							0	0	0	0	0	0	0	0	0	0	0	0	0	0	0	2	0	0	0	0	0	0	0	0	0	0	0	1	0	0	0	0	0	0	0	0
1123	f426f3244d5563ed76f3bad37e8f09cf_rep;size=18	Unassigned	Unassigned		1	1	Unassigned							0	0	0	0	0	0	0	0	0	0	0	0	0	0	0	0	0	0	0	0	0	0	0	0	0	0	0	0	0	0	0	0	0	0	0	0
1125	77200b713ad2a433df5a8216fe1f9333_rep;size=30	Unassigned	Unassigned		1	1	Unassigned							0	0	0	0	0	0	0	0	0	0	0	0	0	0	0	0	0	0	0	0	0	0	0	0	0	0	0	0	0	0	0	0	0	0	0	0
1172	05437331461f5d4e3bf301cb40f4b1f7_rep;size=15	Unassigned	Unassigned		1	1	Unassigned							0	0	0	0	0	0	0	0	0	0	0	0	0	0	0	0	3	3	0	0	0	0	0	0	0	0	0	0	0	0	0	0	0	0	0	0
315	50b39b598dac3b78d7b6a3cfea0b1336_rep;size=56	Unassigned	Unassigned		1	1	Unassigned							0	0	0	0	0	0	0	0	0	0	0	0	0	0	0	0	0	0	1	0	1	0	0	0	0	0	0	0	0	0	0	0	0	0	0	0
406	17aef61aaa2d960c20e14ffddbfe613e_rep;size=41	Unassigned	Unassigned		1	1	Unassigned							0	0	0	0	0	0	0	0	0	0	0	0	0	0	0	0	0	0	0	0	0	0	0	0	0	0	0	0	0	0	0	0	0	0	0	0
409	034dce68b06b028eeaf57b257a63028a_rep;size=32	k__Fungi;p__Zygomycota;c__Incertae sedis;o__Mucorales;f__Mucoraceae;g__Mucor	k__Fungi;p__Zygomycota;c__Incertae sedis;o__Mucorales;f__Mucoraceae;g__Mucor		1	2	k__Fungi	p__Zygomycota	c__Incertae sedis	o__Mucorales	f__Mucoraceae	g__Mucor		0	0	0	0	0	0	0	0	0	0	0	0	0	0	0	0	0	0	0	0	0	0	0	0	0	0	0	0	0	0	0	0	0	0	0	0
429	d37e4d8d2172892460c7158331a0ee06_rep;size=59	k__Fungi;p__Basidiomycota;c__Tremellomycetes;o__Filobasidiales;f__Filobasidiaceae;g__Cryptococcus;s__Cryptococcus antarcticus	k__Fungi;p__Basidiomycota;c__Tremellomycetes;o__Filobasidiales;f__Filobasidiaceae;g__Cryptococcus;s__Cryptococcus antarcticus		1	1	k__Fungi	p__Basidiomycota	c__Tremellomycetes	o__Filobasidiales	f__Filobasidiaceae	g__Cryptococcus	s__Cryptococcus antarcticus	0	0	0	0	0	0	0	1	0	0	0	0	0	0	0	0	0	0	0	0	0	0	0	0	0	0	0	0	0	0	0	0	0	0	0	0
451	41b430c8db6e8d5a0550ca6ef0198d14_rep;size=41	k__Fungi;p__Ascomycota;c__Saccharomycetes;o__Saccharomycetales;f__Incertae sedis;g__Candida;s__Candida stellimalicola	k__Fungi;p__Ascomycota;c__Saccharomycetes;o__Saccharomycetales;f__Incertae sedis;g__Candida;s__Candida stellimalicola		1	1	k__Fungi	p__Ascomycota	c__Saccharomycetes	o__Saccharomycetales	f__Incertae sedis	g__Candida	s__Candida stellimalicola	0	0	0	0	0	0	1	0	0	0	0	0	0	0	0	0	0	0	0	0	0	0	0	0	0	0	0	0	0	0	0	1	0	0	0	0
507	8c38f0ff535d22dd56e199755a8426ff_rep;size=19	Unassigned	Unassigned		1	1	Unassigned							0	0	0	0	0	0	0	0	0	0	0	0	0	0	0	0	0	0	0	2	1	0	0	0	0	0	0	0	0	0	0	0	0	0	0	0
545	a1bb73fb8d3bbc213618844dcb4bd838_rep;size=14	Unassigned	Unassigned		1	1	Unassigned							0	0	0	0	0	0	0	0	0	0	0	0	0	0	0	0	0	0	0	1	6	0	0	0	0	0	0	0	0	0	0	0	0	0	0	0
561	9aa29f401dadbb882a162c6744c6391d_rep;size=32	k__Fungi;p__Ascomycota;c__Saccharomycetes;o__Saccharomycetales;f__Saccharomycetaceae;g__Saccharomyces;s__Saccharomyces cerevisiae	k__Fungi;p__Ascomycota;c__Saccharomycetes;o__Saccharomycetales;f__Saccharomycetaceae;g__Saccharomyces;s__Saccharomyces cerevisiae		1	1	k__Fungi	p__Ascomycota	c__Saccharomycetes	o__Saccharomycetales	f__Saccharomycetaceae	g__Saccharomyces	s__Saccharomyces cerevisiae	0	0	0	0	0	0	0	0	0	0	0	0	0	0	0	0	0	0	0	0	0	0	0	0	0	0	0	0	0	0	0	0	0	0	0	0
598	f89ee94680e8808776fe11ec66e2cff5_rep;size=14	Unassigned	Unassigned		1	1	Unassigned							0	0	0	0	0	0	0	0	1	0	0	0	0	0	0	0	0	0	0	0	0	0	0	0	0	0	0	0	0	0	0	0	0	0	0	0
651	7e63d23e5fce1edd402e88e4b4f815c5_rep;size=18	Unassigned	Unassigned		1	1	Unassigned							0	0	0	0	0	0	0	0	0	0	0	0	0	0	0	0	0	0	0	0	0	0	0	0	0	0	0	0	0	0	0	0	0	0	0	0
673	6a4ad0abe1b4411f89ec57d6989b8db2_rep;size=30	k__Fungi;p__Ascomycota;c__Saccharomycetes;o__Saccharomycetales;f__Incertae sedis;g__Candida;s__Candida boidinii	k__Fungi;p__Ascomycota;c__Saccharomycetes;o__Saccharomycetales;f__Incertae sedis;g__Candida;s__Candida boidinii		1	1	k__Fungi	p__Ascomycota	c__Saccharomycetes	o__Saccharomycetales	f__Incertae sedis	g__Candida	s__Candida boidinii	0	0	0	0	0	0	0	0	0	0	0	0	0	0	0	0	0	0	0	0	0	0	0	0	0	0	0	0	0	0	0	0	0	0	0	0
739	2f1341f3b1eaedcd02d91c827b6218e9_rep;size=14	Unassigned	Unassigned		1	1	Unassigned							0	0	0	0	0	0	3	0	2	0	0	0	0	0	0	0	0	0	0	0	0	0	0	0	0	0	0	0	0	0	0	0	0	0	0	0
769	a4df4401f60347090f01d20735d8c0fc_rep;size=22	k__Fungi;p__Ascomycota;c__Saccharomycetes;o__Saccharomycetales;f__Saccharomycetaceae;g__Saccharomyces;s__Saccharomyces cerevisiae	k__Fungi;p__Ascomycota;c__Saccharomycetes;o__Saccharomycetales;f__Saccharomycetaceae;g__Saccharomyces;s__Saccharomyces cerevisiae		1	1	k__Fungi	p__Ascomycota	c__Saccharomycetes	o__Saccharomycetales	f__Saccharomycetaceae	g__Saccharomyces	s__Saccharomyces cerevisiae	0	0	0	0	0	0	0	0	0	0	0	0	0	0	0	0	1	0	0	0	0	0	0	0	0	0	0	0	0	0	0	0	0	0	1	0
788	06b3a65debf66df534ff7ef15bd0c34c_rep;size=19	Unassigned	Unassigned		1	1	Unassigned							0	0	0	0	0	0	0	0	0	0	0	0	0	0	0	0	0	0	0	0	0	0	0	0	0	0	0	0	0	0	0	0	0	0	0	0
795	cff96cfc56989960160cc03e2da2441d_rep;size=18	Unassigned	Unassigned		1	1	Unassigned							0	0	0	0	0	0	0	0	0	0	0	0	0	0	0	0	0	0	0	0	0	0	0	0	0	0	0	0	0	0	0	0	0	0	0	0
841	cd20c2093fba74e95a023683e277bc64_rep;size=14	Unassigned	Unassigned		1	1	Unassigned							0	0	0	0	0	0	0	0	0	2	1	3	0	0	0	0	0	0	0	0	0	0	0	0	0	0	0	0	1	0	0	0	0	0	0	0
865	c2a2c9c36cde86b3bf60034f03fd7fc5_rep;size=14	Unassigned	Unassigned		1	1	Unassigned							0	0	0	0	0	0	4	2	3	0	0	0	0	0	0	0	0	0	0	0	0	0	0	0	0	0	0	0	0	0	0	0	0	0	0	0
892	0f7e18c0cac0793dfb6207213759d452_rep;size=14	k__Fungi;p__Ascomycota;c__Saccharomycetes;o__Saccharomycetales;f__Saccharomycetaceae;g__Saccharomyces;s__Saccharomyces cerevisiae	k__Fungi;p__Ascomycota;c__Saccharomycetes;o__Saccharomycetales;f__Saccharomycetaceae;g__Saccharomyces;s__Saccharomyces cerevisiae		1	1	k__Fungi	p__Ascomycota	c__Saccharomycetes	o__Saccharomycetales	f__Saccharomycetaceae	g__Saccharomyces	s__Saccharomyces cerevisiae	0	0	0	0	0	0	0	0	0	0	0	0	0	0	0	0	0	0	0	0	0	0	0	0	0	0	0	0	2	0	0	0	0	0	0	0
921	6948e78dad5826da1cf88fb0d944b228_rep;size=14	k__Fungi;p__Ascomycota;c__Saccharomycetes;o__Saccharomycetales;f__Saccharomycetaceae;g__Saccharomyces;s__Saccharomyces kudriavzevii	k__Fungi;p__Ascomycota;c__Saccharomycetes;o__Saccharomycetales;f__Saccharomycetaceae;g__Saccharomyces;s__Saccharomyces kudriavzevii		1	1	k__Fungi	p__Ascomycota	c__Saccharomycetes	o__Saccharomycetales	f__Saccharomycetaceae	g__Saccharomyces	s__Saccharomyces kudriavzevii	0	0	0	0	0	0	0	0	0	0	0	0	0	0	0	0	0	0	0	0	0	0	0	0	0	0	0	0	0	0	0	0	0	0	0	0
931	50abb1f9f57ba11b74c8919bf8602e17_rep;size=24	Unassigned	Unassigned		1	1	Unassigned							0	0	0	0	0	0	0	0	0	0	0	0	0	0	0	0	0	0	0	0	0	0	0	0	0	0	0	0	0	0	0	0	0	0	0	0
965	3fb9eb52079bf2294558d861078b7913_rep;size=19	Unassigned	Unassigned		1	1	Unassigned							0	0	0	0	0	0	0	0	0	0	0	0	0	0	0	0	0	0	0	0	0	0	0	0	0	0	0	0	0	0	0	0	0	0	0	0
987	37877604e7be622d1833234820e22d34_rep;size=14	k__Fungi;p__Ascomycota;c__Saccharomycetes;o__Saccharomycetales;f__Saccharomycetaceae;g__Saccharomyces;s__Saccharomyces cerevisiae	k__Fungi;p__Ascomycota;c__Saccharomycetes;o__Saccharomycetales;f__Saccharomycetaceae;g__Saccharomyces;s__Saccharomyces cerevisiae		1	1	k__Fungi	p__Ascomycota	c__Saccharomycetes	o__Saccharomycetales	f__Saccharomycetaceae	g__Saccharomyces	s__Saccharomyces cerevisiae	0	0	0	0	0	0	0	0	0	0	0	0	0	0	0	1	0	0	0	0	0	0	0	0	0	0	0	0	3	1	0	0	0	0	0	0
1021	d4248fb73cd55c9b1de896ac15ec7dbc_rep;size=14	Unassigned	Unassigned		1	1	Unassigned							0	0	0	0	0	0	0	0	0	0	0	0	0	0	0	0	0	0	0	0	0	0	0	0	0	0	0	0	0	0	0	0	0	0	0	0
1022	f37c8bc5bd52fd88d59332b7d1306448_rep;size=14	k__Fungi;p__Ascomycota;c__Saccharomycetes;o__Saccharomycetales;f__Saccharomycetaceae;g__Saccharomyces;s__Saccharomyces cerevisiae	k__Fungi;p__Ascomycota;c__Saccharomycetes;o__Saccharomycetales;f__Saccharomycetaceae;g__Saccharomyces;s__Saccharomyces cerevisiae		1	1	k__Fungi	p__Ascomycota	c__Saccharomycetes	o__Saccharomycetales	f__Saccharomycetaceae	g__Saccharomyces	s__Saccharomyces cerevisiae	0	0	0	1	0	0	0	0	0	0	0	0	0	0	0	0	0	0	0	0	0	0	0	0	0	0	0	0	0	0	0	0	0	3	0	4
1040	c73bea62387adf9fb06443a2b43b79e9_rep;size=15	Unassigned	Unassigned		1	1	Unassigned							0	0	0	0	0	0	0	0	0	0	0	0	0	0	0	0	0	0	0	0	0	0	0	0	0	0	0	0	0	0	0	0	0	0	0	0
1051	3beb1f016f4d3f26ff33e0a0eb58b753_rep;size=14	k__Fungi;p__Ascomycota;c__Saccharomycetes;o__Saccharomycetales;f__Saccharomycetaceae;g__Saccharomyces;s__Saccharomyces cerevisiae	k__Fungi;p__Ascomycota;c__Saccharomycetes;o__Saccharomycetales;f__Saccharomycetaceae;g__Saccharomyces;s__Saccharomyces cerevisiae		1	1	k__Fungi	p__Ascomycota	c__Saccharomycetes	o__Saccharomycetales	f__Saccharomycetaceae	g__Saccharomyces	s__Saccharomyces cerevisiae	0	0	0	0	0	0	0	0	0	0	0	0	0	0	0	0	0	0	0	0	0	0	0	0	0	0	0	0	0	0	0	0	0	8	0	0
1057	52bbc235121162cbf57764871d045144_rep;size=24	Unassigned	Unassigned		1	1	Unassigned							0	0	0	0	0	0	0	0	0	0	0	0	0	0	0	0	0	0	0	0	0	0	0	0	0	0	0	0	0	0	0	0	0	0	0	0
1064	3216372aba040345965d2f314862a06a_rep;size=14	Unassigned	Unassigned		1	1	Unassigned							0	0	0	1	1	0	0	0	0	0	0	0	0	0	0	0	0	0	0	0	0	0	0	1	0	0	0	0	0	0	0	0	0	0	0	0
1146	f5e543006caaf8cfdf1246566fe8b3ab_rep;size=14	Unassigned	Unassigned		1	1	Unassigned							0	0	0	0	0	0	0	0	0	0	0	0	4	0	0	0	0	0	0	0	0	0	0	0	3	0	0	0	0	0	0	0	0	0	0	0
293	7ddac2386a277b804b397bf146845941_rep;size=132	k__Fungi;p__Ascomycota;c__Saccharomycetes;o__Saccharomycetales;f__Saccharomycetaceae;g__Saccharomyces;s__Saccharomyces eubayanus	k__Fungi;p__Ascomycota;c__Saccharomycetes;o__Saccharomycetales;f__Saccharomycetaceae;g__Saccharomyces;s__Saccharomyces uvarum		1	2	k__Fungi	p__Ascomycota	c__Saccharomycetes	o__Saccharomycetales	f__Saccharomycetaceae	g__Saccharomyces	s__Saccharomyces uvarum	0	0	0	0	0	0	0	0	0	0	0	0	0	0	0	0	0	0	0	0	0	0	0	0	0	0	0	0	0	0	0	0	0	1	0	0
313	a07f15652d055fd9a6b55ddd6a864931_rep;size=158	k__Fungi;p__Ascomycota;c__Saccharomycetes;o__Saccharomycetales;f__Saccharomycetaceae;g__Saccharomyces;s__Saccharomyces cerevisiae	k__Fungi;p__Ascomycota;c__Saccharomycetes;o__Saccharomycetales;f__Saccharomycetaceae;g__Saccharomyces;s__Saccharomyces cerevisiae		1	1	k__Fungi	p__Ascomycota	c__Saccharomycetes	o__Saccharomycetales	f__Saccharomycetaceae	g__Saccharomyces	s__Saccharomyces cerevisiae	0	0	0	0	0	0	0	0	0	0	0	0	0	0	0	0	0	0	0	0	0	0	0	0	0	0	0	0	0	0	0	0	0	0	0	0
358	65a7ae8bd7cc5e810395a801da949a96_rep;size=60	k__Fungi;p__Basidiomycota;c__Agaricomycetes;o__Agaricales;f__Psathyrellaceae;g__Parasola;s__Parasola conopila	k__Fungi;p__Basidiomycota;c__Agaricomycetes;o__Agaricales;f__Psathyrellaceae;g__Parasola;s__Parasola conopila		1	1	k__Fungi	p__Basidiomycota	c__Agaricomycetes	o__Agaricales	f__Psathyrellaceae	g__Parasola	s__Parasola conopila	0	0	0	0	0	0	0	0	0	0	0	0	0	0	0	0	0	0	0	0	0	0	0	0	0	0	0	0	0	0	0	0	0	0	0	0
412	4a1f8df367a9833784ae9aa0fe74708b_rep;size=32	k__Fungi;p__Ascomycota;c__Dothideomycetes;o__Pleosporales;f__Pleosporaceae;g__Alternaria	k__Fungi;p__Ascomycota;c__Dothideomycetes;o__Pleosporales;f__Pleosporaceae;g__Alternaria		1	2	k__Fungi	p__Ascomycota	c__Dothideomycetes	o__Pleosporales	f__Pleosporaceae	g__Alternaria		0	0	0	0	0	0	2	1	2	0	0	0	0	0	0	0	0	0	0	0	0	0	0	0	0	0	0	0	0	0	0	0	0	0	0	0
418	214f0ba9c393706c3eea686ee7b539a7_rep;size=27	k__Fungi;p__Basidiomycota;c__Tremellomycetes;o__Trichosporonales;f__Trichosporonaceae;g__Trichosporon	k__Fungi;p__Basidiomycota;c__Tremellomycetes;o__Trichosporonales;f__Trichosporonaceae;g__Trichosporon		1	3	k__Fungi	p__Basidiomycota	c__Tremellomycetes	o__Trichosporonales	f__Trichosporonaceae	g__Trichosporon		0	0	0	0	0	0	0	0	0	0	0	0	0	0	0	0	0	0	0	0	0	0	0	0	0	0	0	0	0	0	0	0	0	0	0	0
476	8acea47aa3f28f3394f2e295b986863c_rep;size=137	Unassigned	Unassigned		1	1	Unassigned							0	0	0	0	0	0	0	0	1	0	0	0	1	1	0	1	0	1	1	0	1	0	0	0	0	0	0	0	0	0	0	0	0	0	0	0
477	e1c22f6976d5cbb0ec365245f31839d6_rep;size=34	k__Fungi;p__Ascomycota;c__Saccharomycetes;o__Saccharomycetales;f__Saccharomycetaceae;g__Lachancea;s__Lachancea thermotolerans	k__Fungi;p__Ascomycota;c__Saccharomycetes;o__Saccharomycetales;f__Saccharomycetaceae;g__Lachancea;s__Lachancea thermotolerans		1	1	k__Fungi	p__Ascomycota	c__Saccharomycetes	o__Saccharomycetales	f__Saccharomycetaceae	g__Lachancea	s__Lachancea thermotolerans	0	0	0	0	0	0	0	0	0	0	0	0	0	0	0	0	0	0	0	0	0	0	0	0	0	1	0	0	0	0	0	0	0	0	0	0
510	6862c0cd772720d93db80c70b8fb35c5_rep;size=52	Unassigned	k__Fungi;p__Ascomycota;c__Saccharomycetes;o__Saccharomycetales;f__Saccharomycetaceae;g__Saccharomyces;s__Saccharomyces uvarum		1	1	k__Fungi	p__Ascomycota	c__Saccharomycetes	o__Saccharomycetales	f__Saccharomycetaceae	g__Saccharomyces	s__Saccharomyces uvarum	0	0	0	0	0	0	0	0	0	0	0	0	0	0	0	0	0	0	0	0	0	0	0	0	0	0	0	0	0	0	0	0	0	1	0	0
537	f124f74aaccc281d3141decfa102e03c_rep;size=19	Unassigned	Unassigned		1	1	Unassigned							0	0	0	0	0	0	2	1	1	0	0	0	0	0	0	0	0	0	0	0	0	0	0	0	0	0	0	0	0	0	0	0	0	0	1	0
586	9449b459e86bdfb31a3b933673c656da_rep;size=17	Unassigned	Unassigned		1	1	Unassigned							0	0	0	0	0	0	1	0	0	0	0	0	0	0	0	0	0	0	0	1	0	0	0	0	0	0	0	0	0	0	0	0	0	0	0	0
661	f6cf2c36b17eb57de4750e061a0e6b54_rep;size=13	Unassigned	k__Fungi;p__Basidiomycota;c__Microbotryomycetes;o__Sporidiobolales;f__Incertae sedis;g__Rhodotorula;s__Rhodotorula glutinis		1	1	k__Fungi	p__Basidiomycota	c__Microbotryomycetes	o__Sporidiobolales	f__Incertae sedis	g__Rhodotorula	s__Rhodotorula glutinis	0	0	0	0	0	0	1	1	5	0	0	0	0	0	0	0	0	0	0	0	0	0	0	0	0	0	0	0	0	0	0	0	0	0	0	0
688	cc377f3ec2cded866666596daaee0933_rep;size=21	Unassigned	k__Fungi;p__Ascomycota;c__Saccharomycetes;o__Saccharomycetales;f__Saccharomycodaceae;g__Hanseniaspora		1	3	k__Fungi	p__Ascomycota	c__Saccharomycetes	o__Saccharomycetales	f__Saccharomycodaceae	g__Hanseniaspora		0	0	0	0	0	0	0	0	5	2	1	1	0	0	0	0	0	0	0	0	0	1	0	0	0	0	0	0	0	0	0	0	0	0	0	0
700	87f6c0e4f32e7a7fe8621dab18db5599_rep;size=14	k__Fungi;p__Ascomycota;c__Saccharomycetes;o__Saccharomycetales;f__Saccharomycetaceae;g__Saccharomyces	k__Fungi;p__Ascomycota;c__Saccharomycetes;o__Saccharomycetales;f__Saccharomycetaceae;g__Saccharomyces		1	2	k__Fungi	p__Ascomycota	c__Saccharomycetes	o__Saccharomycetales	f__Saccharomycetaceae	g__Saccharomyces		0	0	0	0	0	0	0	0	0	0	0	0	0	0	0	0	0	0	0	0	0	0	0	0	0	0	0	0	0	0	0	0	0	2	0	0
807	4c5d58653ecfa5b92818995a96d76954_rep;size=17	Unassigned	Unassigned		1	1	Unassigned							0	0	0	0	0	0	0	0	0	0	0	0	0	0	0	0	0	0	0	0	0	0	0	0	0	0	0	0	0	0	0	0	0	0	0	0
833	ffb37b5e445fbe3c0e9bf641e9f7b4e7_rep;size=15	k__Fungi;p__Ascomycota;c__Saccharomycetes;o__Saccharomycetales;f__Incertae sedis;g__Candida;s__Candida bracarensis	k__Fungi;p__Ascomycota;c__Saccharomycetes;o__Saccharomycetales;f__Incertae sedis;g__Candida;s__Candida bracarensis		1	2	k__Fungi	p__Ascomycota	c__Saccharomycetes	o__Saccharomycetales	f__Incertae sedis	g__Candida	s__Candida bracarensis	0	0	0	0	0	0	0	0	0	0	0	0	1	0	0	0	0	0	0	0	0	0	0	0	0	0	0	0	0	0	0	0	0	2	2	0
844	1e96839ceac33b4f4dc21af1b2e616b5_rep;size=13	Unassigned	Unassigned		1	1	Unassigned							2	5	6	0	0	0	0	0	0	0	0	0	0	0	0	0	0	0	0	0	0	0	0	0	0	0	0	0	0	0	0	0	0	0	0	0
861	7f04ca5dbef8a6e0fd08a129151dd5f6_rep;size=13	k__Fungi;p__Ascomycota;c__Saccharomycetes;o__Saccharomycetales;f__Saccharomycetaceae;g__Saccharomyces;s__Saccharomyces cerevisiae	k__Fungi;p__Ascomycota;c__Saccharomycetes;o__Saccharomycetales;f__Saccharomycetaceae;g__Saccharomyces;s__Saccharomyces cerevisiae		1	1	k__Fungi	p__Ascomycota	c__Saccharomycetes	o__Saccharomycetales	f__Saccharomycetaceae	g__Saccharomyces	s__Saccharomyces cerevisiae	0	0	0	4	2	0	0	0	0	0	0	0	0	0	0	0	0	0	0	0	0	0	0	0	0	0	0	0	0	0	0	0	0	1	0	1
863	d32f845308105811eab4498615a7d645_rep;size=13	k__Fungi;p__Ascomycota;c__Saccharomycetes;o__Saccharomycetales;f__Saccharomycetaceae;g__Saccharomyces;s__Saccharomyces cerevisiae	k__Fungi;p__Ascomycota;c__Saccharomycetes;o__Saccharomycetales;f__Saccharomycetaceae;g__Saccharomyces;s__Saccharomyces cerevisiae		1	1	k__Fungi	p__Ascomycota	c__Saccharomycetes	o__Saccharomycetales	f__Saccharomycetaceae	g__Saccharomyces	s__Saccharomyces cerevisiae	0	0	0	1	1	1	0	0	0	0	0	0	0	0	0	0	0	0	0	0	0	2	0	0	0	0	0	0	0	0	0	0	0	1	1	0
942	8598185a2e28e7e2d7870048c2225dbd_rep;size=13	k__Fungi;p__Ascomycota;c__Saccharomycetes;o__Saccharomycetales;f__Saccharomycetaceae;g__Saccharomyces;s__Saccharomyces cerevisiae	k__Fungi;p__Ascomycota;c__Saccharomycetes;o__Saccharomycetales;f__Saccharomycetaceae;g__Saccharomyces;s__Saccharomyces cerevisiae		1	1	k__Fungi	p__Ascomycota	c__Saccharomycetes	o__Saccharomycetales	f__Saccharomycetaceae	g__Saccharomyces	s__Saccharomyces cerevisiae	0	0	0	1	0	1	0	0	0	0	0	0	0	0	0	0	0	0	0	0	0	0	0	0	0	0	0	0	0	0	0	0	0	1	2	2
947	bd9bfa3e47a55f201cf01e60f8606f31_rep;size=13	Unassigned	Unassigned		1	1	Unassigned							0	0	0	0	0	0	0	0	0	0	0	0	0	0	0	0	1	2	0	0	0	0	0	0	0	0	0	2	1	3	0	0	0	0	0	0
960	b56d9dc8b38a6e52db6943a2a06d9851_rep;size=13	k__Fungi;p__Ascomycota;c__Saccharomycetes;o__Saccharomycetales;f__Saccharomycetaceae;g__Saccharomyces;s__Saccharomyces cerevisiae	k__Fungi;p__Ascomycota;c__Saccharomycetes;o__Saccharomycetales;f__Saccharomycetaceae;g__Saccharomyces;s__Saccharomyces cerevisiae		1	1	k__Fungi	p__Ascomycota	c__Saccharomycetes	o__Saccharomycetales	f__Saccharomycetaceae	g__Saccharomyces	s__Saccharomyces cerevisiae	0	0	0	2	0	0	0	0	0	0	0	0	0	0	0	0	0	0	0	0	0	1	0	0	0	0	0	0	0	0	0	0	0	3	3	0
963	85007df6fae2d75d6a6fc920e25efb22_rep;size=13	Unassigned	Unassigned		1	1	Unassigned							0	0	0	0	0	0	0	0	0	0	0	0	0	0	0	1	2	3	0	0	0	0	0	0	0	0	0	0	2	1	0	0	0	0	0	0
967	1fdf2aa19443e12ffc684ccd1a4f1561_rep;size=20	Unassigned	Unassigned		1	1	Unassigned							0	0	0	0	0	0	0	0	0	0	0	0	0	0	0	0	0	0	0	0	0	0	0	0	0	0	0	0	0	0	0	0	0	0	0	0
996	921dfb36075dfa846ddc0c1ab9ebc715_rep;size=13	Unassigned	Unassigned		1	1	Unassigned							0	0	0	0	0	0	0	0	0	0	0	0	0	0	0	0	0	2	0	0	0	0	0	0	0	0	0	0	1	3	0	0	0	0	0	0
1002	2d691133737c1dd6a8c75ff3c9d3b70d_rep;size=13	Unassigned	Unassigned		1	1	Unassigned							0	12	1	0	0	0	0	0	0	0	0	0	0	0	0	0	0	0	0	0	0	0	0	0	0	0	0	0	0	0	0	0	0	0	0	0
1039	74d79b112b6ea45a91b031493ce74209_rep;size=13	Unassigned	Unassigned		1	1	Unassigned							3	0	10	0	0	0	0	0	0	0	0	0	0	0	0	0	0	0	0	0	0	0	0	0	0	0	0	0	0	0	0	0	0	0	0	0
1056	0d5a43441c179e872cfae9ff713d2d22_rep;size=13	k__Fungi;p__Ascomycota;c__Saccharomycetes;o__Saccharomycetales;f__Saccharomycetaceae;g__Saccharomyces;s__Saccharomyces cerevisiae	k__Fungi;p__Ascomycota;c__Saccharomycetes;o__Saccharomycetales;f__Saccharomycetaceae;g__Saccharomyces;s__Saccharomyces cerevisiae		1	1	k__Fungi	p__Ascomycota	c__Saccharomycetes	o__Saccharomycetales	f__Saccharomycetaceae	g__Saccharomyces	s__Saccharomyces cerevisiae	0	0	0	0	0	0	0	0	0	0	0	0	0	0	0	0	0	0	0	0	0	0	0	0	0	0	0	0	0	0	0	0	0	1	0	0
1065	40ab7d84da480d28bf394db786def1b4_rep;size=13	Unassigned	Unassigned		1	1	Unassigned							0	0	0	0	0	0	0	0	0	0	0	0	0	0	0	1	2	3	0	0	0	0	0	0	0	0	0	2	1	0	0	0	0	0	0	0
1073	0184e9c736aa9aa7b608914dbca1e08d_rep;size=18	Unassigned	Unassigned		1	1	Unassigned							0	0	0	0	0	0	0	0	0	0	0	0	0	0	0	0	0	0	0	0	0	0	0	0	0	0	0	0	0	0	0	0	0	0	0	0
1118	3b1f431c527e3b14360a6e4c2741a7f3_rep;size=13	Unassigned	Unassigned		1	1	Unassigned							0	0	0	0	0	0	0	0	0	0	0	0	0	0	0	2	2	2	0	0	0	0	0	0	0	0	0	1	0	1	0	0	0	0	0	0
1119	bba66ccad0b1973e7ad601509da57084_rep;size=14	k__Fungi;p__Ascomycota;c__Saccharomycetes;o__Saccharomycetales;f__Saccharomycetaceae;g__Saccharomyces;s__Saccharomyces cerevisiae	k__Fungi;p__Ascomycota;c__Saccharomycetes;o__Saccharomycetales;f__Saccharomycetaceae;g__Saccharomyces;s__Saccharomyces cerevisiae		1	1	k__Fungi	p__Ascomycota	c__Saccharomycetes	o__Saccharomycetales	f__Saccharomycetaceae	g__Saccharomyces	s__Saccharomyces cerevisiae	0	0	0	0	0	0	0	0	0	0	0	0	0	0	0	0	0	0	0	0	0	0	0	0	0	0	0	0	0	0	0	0	0	0	0	0
1134	9d300fb6ce8de41eea049d29fe7bca8f_rep;size=16	Unassigned	Unassigned		1	1	Unassigned							0	0	0	0	0	0	0	0	0	0	0	0	0	0	0	0	0	0	0	0	0	0	0	0	0	0	0	0	0	0	0	0	0	0	0	0
1142	47d3ccd069869f0c65297163a7495e1b_rep;size=13	Unassigned	Unassigned		1	1	Unassigned							0	0	0	0	5	1	0	0	0	0	0	0	0	0	0	0	0	0	0	0	0	0	0	0	0	0	0	0	0	0	0	0	0	0	2	0
1171	afa0d69ef6de1ce425bbc4823a930df1_rep;size=13	Unassigned	Unassigned		1	1	Unassigned							0	0	0	0	0	0	0	0	0	0	0	0	0	3	0	0	0	0	0	0	0	0	0	0	7	3	0	0	0	0	0	0	0	0	0	0
111	03e531024d64cf61d0b358d85e03efb9_rep;size=900	k__Fungi;p__Ascomycota;c__Eurotiomycetes;o__Eurotiales;f__Trichocomaceae;g__Penicillium	k__Fungi;p__Ascomycota;c__Eurotiomycetes;o__Eurotiales;f__Trichocomaceae;g__Penicillium		1	2	k__Fungi	p__Ascomycota	c__Eurotiomycetes	o__Eurotiales	f__Trichocomaceae	g__Penicillium		0	0	0	0	0	0	0	0	0	0	0	0	0	0	0	0	0	0	0	0	1	0	0	0	0	0	0	0	0	0	0	1	0	0	0	0
237	9789cf1db78688838e697b651cf930a3_rep;size=105	k__Fungi;p__Basidiomycota;c__Tremellomycetes;o__Filobasidiales;f__Filobasidiaceae;g__Cryptococcus	k__Fungi;p__Basidiomycota;c__Tremellomycetes;o__Filobasidiales;f__Filobasidiaceae;g__Cryptococcus		1	3	k__Fungi	p__Basidiomycota	c__Tremellomycetes	o__Filobasidiales	f__Filobasidiaceae	g__Cryptococcus		0	0	0	0	0	0	1	1	0	0	0	0	0	0	0	0	0	0	0	0	0	0	0	0	0	0	0	0	0	0	0	0	0	0	0	0
253	9b40b542045d66f869b8f0f29bf180a4_rep;size=124	Unassigned	k__Fungi;p__Ascomycota;c__Saccharomycetes;o__Saccharomycetales;f__Saccharomycodaceae;g__Hanseniaspora		1	2	k__Fungi	p__Ascomycota	c__Saccharomycetes	o__Saccharomycetales	f__Saccharomycodaceae	g__Hanseniaspora		0	0	0	0	0	0	0	0	0	0	0	0	0	0	0	0	0	0	0	0	0	0	0	0	0	0	0	0	0	0	0	0	0	0	0	0
263	9b1f1f65e2c60b6a2e74f15ceb9082d0_rep;size=85	Unassigned	Unassigned		1	1	Unassigned							0	0	0	0	0	0	0	0	0	0	0	0	0	0	0	0	0	0	0	1	3	0	0	0	0	0	0	0	0	0	0	0	0	0	0	0
490	0a66db19d52233b6dde95302de91ed7b_rep;size=53	k__Fungi;p__Basidiomycota;c__Microbotryomycetes;o__Sporidiobolales;f__Incertae sedis;g__Rhodotorula;s__Rhodotorula aurantiaca	k__Fungi;p__Basidiomycota;c__Microbotryomycetes;o__Sporidiobolales;f__Incertae sedis;g__Rhodotorula;s__Rhodotorula aurantiaca		1	1	k__Fungi	p__Basidiomycota	c__Microbotryomycetes	o__Sporidiobolales	f__Incertae sedis	g__Rhodotorula	s__Rhodotorula aurantiaca	0	0	0	0	0	0	0	0	0	0	0	0	0	0	0	0	0	0	0	0	0	0	0	0	0	0	0	0	0	0	0	0	0	0	0	0
499	c9f5d33198e867ff2c472b123e99e4d7_rep;size=20	k__Fungi;p__Ascomycota;c__Dothideomycetes;o__Dothideales;f__Dothioraceae	k__Fungi;p__Ascomycota;c__Dothideomycetes;o__Dothideales;f__Dothioraceae;g__Aureobasidium		0.6	5	k__Fungi	p__Ascomycota	c__Dothideomycetes	o__Dothideales	f__Dothioraceae	g__Aureobasidium		0	0	0	0	0	0	1	0	1	0	0	0	0	0	0	0	0	0	0	0	0	0	0	0	0	0	0	0	0	0	0	0	0	0	0	0
529	f76d7a3535d9668d5ad1fe22e2d89790_rep;size=13	Unassigned	k__Fungi;p__Basidiomycota;c__Microbotryomycetes;o__Sporidiobolales;f__Incertae sedis;g__Rhodotorula;s__Rhodotorula glutinis		1	1	k__Fungi	p__Basidiomycota	c__Microbotryomycetes	o__Sporidiobolales	f__Incertae sedis	g__Rhodotorula	s__Rhodotorula glutinis	0	0	0	0	0	0	1	0	0	1	0	0	0	0	0	0	0	0	2	0	0	0	0	0	0	0	0	0	0	0	0	0	0	0	0	0
554	3fde24ecf4181940b8eea281b94024fc_rep;size=13	Unassigned	Unassigned		1	1	Unassigned							0	0	0	0	0	0	0	5	4	0	0	0	0	0	0	0	0	0	0	1	1	0	0	0	0	0	0	0	0	0	0	0	0	0	0	0
588	20e2e28c2864a25b98a17576003fcb47_rep;size=19	Unassigned	k__Fungi;p__Basidiomycota;c__Tremellomycetes;o__Cystofilobasidiales;f__Cystofilobasidiaceae;g__Cystofilobasidium;s__Cystofilobasidium macerans		1	1	k__Fungi	p__Basidiomycota	c__Tremellomycetes	o__Cystofilobasidiales	f__Cystofilobasidiaceae	g__Cystofilobasidium	s__Cystofilobasidium macerans	0	0	0	0	0	0	0	0	0	0	0	0	0	0	0	0	0	0	0	0	0	0	0	0	0	0	0	0	0	0	0	0	0	0	0	0
597	53d9726909e4e5b7be0bd38a2cf7fae7_rep;size=19	k__Fungi;p__Zygomycota;c__Incertae sedis;o__Mucorales;f__Mucoraceae;g__Mucor	k__Fungi;p__Zygomycota;c__Incertae sedis;o__Mucorales;f__Mucoraceae;g__Mucor		1	3	k__Fungi	p__Zygomycota	c__Incertae sedis	o__Mucorales	f__Mucoraceae	g__Mucor		0	0	0	0	0	0	0	0	0	0	0	0	0	0	0	0	0	0	0	0	0	0	0	0	0	0	0	0	0	0	0	0	0	0	0	0
625	55ef06da438803a3c77aa094956cdd3d_rep;size=14	k__Fungi;p__Basidiomycota;c__Tremellomycetes;o__Tremellales;f__Incertae sedis;g__Cryptococcus;s__Cryptococcus paraflavus	k__Fungi;p__Basidiomycota;c__Tremellomycetes;o__Tremellales;f__Incertae sedis;g__Cryptococcus;s__Cryptococcus paraflavus		1	1	k__Fungi	p__Basidiomycota	c__Tremellomycetes	o__Tremellales	f__Incertae sedis	g__Cryptococcus	s__Cryptococcus paraflavus	0	0	0	0	0	0	1	1	0	0	0	0	0	0	0	0	0	0	0	2	3	0	0	0	0	0	0	0	0	0	0	0	0	0	0	0
635	c02674053509250cf1aeaf25d9cea4bc_rep;size=12	k__Fungi;p__Ascomycota;c__Saccharomycetes;o__Saccharomycetales;f__Incertae sedis	k__Fungi;p__Ascomycota;c__Saccharomycetes;o__Saccharomycetales;f__Incertae sedis		1	2	k__Fungi	p__Ascomycota	c__Saccharomycetes	o__Saccharomycetales	f__Incertae sedis			1	2	9	0	0	0	0	0	0	0	0	0	0	0	0	0	0	0	0	0	0	0	0	0	0	0	0	0	0	0	0	0	0	0	0	0
650	0c4d11b4288cad3fa13b70e23aa44199_rep;size=13	k__Fungi;p__Ascomycota;c__Saccharomycetes;o__Saccharomycetales;f__Saccharomycodaceae;g__Hanseniaspora;s__Hanseniaspora uvarum	k__Fungi;p__Ascomycota;c__Saccharomycetes;o__Saccharomycetales;f__Saccharomycodaceae;g__Hanseniaspora;s__Hanseniaspora uvarum		0.6	5	k__Fungi	p__Ascomycota	c__Saccharomycetes	o__Saccharomycetales	f__Saccharomycodaceae	g__Hanseniaspora	s__Hanseniaspora uvarum	2	1	0	0	0	0	0	0	0	0	1	1	0	0	0	0	0	0	0	0	0	0	1	1	0	1	0	0	0	0	0	0	0	0	0	0
675	bdabb97cbaad9b851bb4a015876b5532_rep;size=16	Unassigned	Unassigned		1	1	Unassigned							0	0	0	0	0	0	0	0	0	0	1	0	1	1	0	0	0	0	0	0	0	0	1	1	0	0	1	0	0	0	0	0	0	0	0	0
715	6a88a225744852af8a607ac92d7e14c7_rep;size=17	Unassigned	Unassigned		1	1	Unassigned							0	0	0	0	0	0	0	0	0	0	0	0	0	0	0	0	0	0	0	0	0	0	0	0	0	0	0	0	0	0	0	0	0	0	0	0
721	882166b120532df0206ba1d87ee274f8_rep;size=15	Unassigned	Unassigned		1	1	Unassigned							0	0	0	0	0	0	0	0	0	0	0	0	0	0	0	0	0	0	0	0	0	0	0	0	0	0	0	0	0	0	0	0	0	0	0	0
745	ec7dc568846f35af223a283388548652_rep;size=19	Unassigned	Unassigned		1	1	Unassigned							0	0	0	0	0	0	0	1	0	0	0	0	0	0	0	0	0	0	0	0	0	0	0	0	0	0	0	0	0	0	0	0	0	0	0	0
751	955eb4fe8f2b0569fcfab389542c1d2d_rep;size=14	Unassigned	Unassigned		1	1	Unassigned							0	0	0	0	0	0	0	0	0	0	0	0	0	0	0	0	0	0	0	0	0	0	0	0	0	0	0	0	0	0	0	0	0	1	2	0
805	64e34a90bd26035c35111e336baee867_rep;size=12	Unassigned	Unassigned		1	1	Unassigned							0	0	0	3	0	0	0	0	0	0	0	0	0	0	0	0	0	0	0	0	0	0	0	0	0	0	0	0	0	0	0	0	0	7	0	0
808	d68efb66b5c5d57e4ccc5e05787bc748_rep;size=13	Unassigned	Unassigned		1	1	Unassigned							0	0	0	0	0	0	1	2	1	0	0	0	0	0	0	0	0	0	4	1	1	0	0	0	0	0	0	0	0	0	0	0	0	0	0	0
851	094b2a9b9a557e605626f1d789e7f5ff_rep;size=12	Unassigned	Unassigned		1	1	Unassigned							0	0	0	0	0	0	0	0	0	0	0	0	0	0	0	0	1	1	0	0	0	0	0	0	0	0	0	0	1	5	0	0	0	0	0	0
884	d8c3e14a3229d0c7279cbf2d1ed12be8_rep;size=18	k__Fungi;p__Basidiomycota;c__Agaricomycetes;o__Agaricales;f__Psathyrellaceae;g__Coprinellus;s__Coprinellus sp	k__Fungi;p__Basidiomycota;c__Agaricomycetes;o__Agaricales;f__Psathyrellaceae;g__Coprinellus;s__Coprinellus sp		1	1	k__Fungi	p__Basidiomycota	c__Agaricomycetes	o__Agaricales	f__Psathyrellaceae	g__Coprinellus	s__Coprinellus sp	0	0	0	0	0	0	0	1	0	2	1	1	1	0	0	0	0	0	0	0	0	0	0	0	0	0	0	0	0	0	0	0	0	0	0	0
894	8296801e5fa19033a5e3cd5c5e9a77fa_rep;size=15	Unassigned	Unassigned		1	1	Unassigned							0	0	0	0	0	0	0	0	0	0	0	0	0	0	0	0	0	0	0	0	0	0	0	0	0	0	0	0	0	0	0	0	0	0	0	0
897	7180f301abc2a100c62cd31be336ce82_rep;size=12	k__Fungi;p__Ascomycota;c__Saccharomycetes;o__Saccharomycetales;f__Saccharomycetaceae;g__Saccharomyces;s__Saccharomyces cerevisiae	k__Fungi;p__Ascomycota;c__Saccharomycetes;o__Saccharomycetales;f__Saccharomycetaceae;g__Saccharomyces;s__Saccharomyces cerevisiae		1	1	k__Fungi	p__Ascomycota	c__Saccharomycetes	o__Saccharomycetales	f__Saccharomycetaceae	g__Saccharomyces	s__Saccharomyces cerevisiae	0	0	0	0	0	0	0	0	0	0	0	0	0	0	0	1	0	1	0	0	0	0	0	0	0	0	0	3	0	0	0	0	0	0	0	0
914	b45d751d13eef6c77f60fb060c9129c6_rep;size=20	Unassigned	Unassigned		1	1	Unassigned							0	0	0	0	0	0	0	0	0	0	0	0	0	0	0	0	0	0	0	0	0	0	0	0	0	0	0	0	0	0	0	0	0	0	0	0
917	0582a9d4fab5066de535652de1ddba5b_rep;size=15	Unassigned	Unassigned		1	1	Unassigned							0	0	0	0	0	0	0	0	0	0	0	0	0	0	0	0	0	0	0	0	0	0	0	0	0	0	0	0	0	0	0	0	0	0	0	0
922	cdfc175ef56fabaad0747b5f457e1645_rep;size=12	k__Fungi;p__Ascomycota;c__Saccharomycetes;o__Saccharomycetales;f__Saccharomycetaceae;g__Saccharomyces;s__Saccharomyces cerevisiae	k__Fungi;p__Ascomycota;c__Saccharomycetes;o__Saccharomycetales;f__Saccharomycetaceae;g__Saccharomyces;s__Saccharomyces cerevisiae		1	1	k__Fungi	p__Ascomycota	c__Saccharomycetes	o__Saccharomycetales	f__Saccharomycetaceae	g__Saccharomyces	s__Saccharomyces cerevisiae	0	0	0	0	0	7	0	0	0	0	0	1	0	0	0	0	0	0	0	0	0	0	0	1	0	0	0	0	0	0	0	0	0	0	0	1
939	e23f852b2a9337aaae5adb7d385c440a_rep;size=12	Unassigned	Unassigned		1	1	Unassigned							0	0	0	3	1	1	0	0	0	0	0	0	0	0	0	0	0	0	0	0	0	0	0	0	0	0	0	0	0	0	0	0	0	0	1	3
953	ce7f518edc45ce85fbf6061b9d734f2d_rep;size=14	Unassigned	k__Fungi;p__Ascomycota;c__Saccharomycetes;o__Saccharomycetales;f__Saccharomycodaceae;g__Hanseniaspora;s__Hanseniaspora uvarum		1	1	k__Fungi	p__Ascomycota	c__Saccharomycetes	o__Saccharomycetales	f__Saccharomycodaceae	g__Hanseniaspora	s__Hanseniaspora uvarum	0	0	0	0	0	0	0	0	0	0	0	0	0	0	0	0	0	0	0	0	0	0	0	0	0	0	0	0	0	0	0	0	0	0	0	0
995	86b42aef73ff908adc10282e0e98341b_rep;size=17	Unassigned	Unassigned		1	1	Unassigned							0	0	0	0	0	0	0	0	0	0	0	0	0	0	0	0	0	0	0	0	0	0	0	0	0	0	0	0	0	0	0	0	0	0	0	0
1004	711b89637be7e768a9cb0d6709c23488_rep;size=19	Unassigned	Unassigned		1	1	Unassigned							0	0	0	0	0	0	0	0	0	0	0	0	0	0	0	0	0	0	0	0	0	0	0	0	0	0	0	0	0	0	0	0	0	0	0	0
1047	7b586d95810eaa7af9db8324374688f8_rep;size=12	Unassigned	Unassigned		1	1	Unassigned							0	0	0	0	0	0	0	0	0	0	0	0	0	0	0	3	2	2	0	0	0	0	0	0	0	0	0	0	0	2	0	0	0	0	0	0
1074	a7c5f7d70ad5510d8ead1288214d87f7_rep;size=12	Unassigned	Unassigned		1	1	Unassigned							0	0	0	0	0	0	0	0	0	0	0	0	0	0	0	2	0	2	0	0	0	0	0	0	0	0	0	0	3	1	0	0	0	0	0	0
1091	4d7ff35e4714f50845949fe3e4d42701_rep;size=12	Unassigned	Unassigned		1	1	Unassigned							4	7	1	0	0	0	0	0	0	0	0	0	0	0	0	0	0	0	0	0	0	0	0	0	0	0	0	0	0	0	0	0	0	0	0	0
1094	15bccf152860e82cade96c608193393d_rep;size=12	Unassigned	Unassigned		1	1	Unassigned							0	0	0	0	0	0	0	0	0	0	0	0	0	0	0	1	3	0	0	0	0	0	0	0	0	0	0	1	0	2	0	0	0	0	0	0
1105	4f0f6850338bd2bff4394e5113f99c24_rep;size=13	Unassigned	Unassigned		1	1	Unassigned							0	0	0	0	0	0	0	0	0	0	0	0	0	0	0	0	0	0	0	0	0	0	0	0	0	0	0	0	0	0	0	0	0	0	0	0
1131	755f5286431b2062210e81d43d790772_rep;size=12	Unassigned	Unassigned		1	1	Unassigned							0	0	0	0	0	0	0	0	0	2	5	0	0	0	0	0	0	0	0	0	0	1	0	0	0	0	0	0	0	0	0	0	0	2	1	0
92	54699922b2e0fe7e01bb70f23ff04aa4_rep;size=1328	k__Fungi;p__Ascomycota;c__Saccharomycetes;o__Saccharomycetales;f__Debaryomycetaceae;g__Meyerozyma;s__Meyerozyma guilliermondii	k__Fungi;p__Ascomycota;c__Saccharomycetes;o__Saccharomycetales;f__Debaryomycetaceae;g__Meyerozyma;s__Meyerozyma guilliermondii		1	1	k__Fungi	p__Ascomycota	c__Saccharomycetes	o__Saccharomycetales	f__Debaryomycetaceae	g__Meyerozyma	s__Meyerozyma guilliermondii	0	0	0	0	0	0	0	0	0	0	0	0	0	0	0	0	0	0	0	0	0	0	0	0	0	0	0	0	0	0	0	0	0	0	0	0
161	63e930664ae5a8aabf48735c4513505c_rep;size=297	k__Fungi;p__Ascomycota;c__Dothideomycetes;o__Pleosporales;f__Phaeosphaeriaceae;g__Sclerostagonospora;s__Sclerostagonospora sp	k__Fungi;p__Ascomycota;c__Dothideomycetes;o__Pleosporales;f__Phaeosphaeriaceae;g__Sclerostagonospora;s__Sclerostagonospora sp		1	1	k__Fungi	p__Ascomycota	c__Dothideomycetes	o__Pleosporales	f__Phaeosphaeriaceae	g__Sclerostagonospora	s__Sclerostagonospora sp	0	0	0	0	0	0	0	0	0	0	0	0	0	0	0	0	0	0	0	0	0	0	0	0	0	0	0	0	0	0	0	0	0	0	0	0
320	5cd177d2d019706100afba6f42b21d67_rep;size=61	k__Fungi;p__Ascomycota;c__Dothideomycetes;o__Pleosporales;f__Pleosporaceae;g__Embellisia;s__Embellisia planifunda	k__Fungi;p__Ascomycota;c__Dothideomycetes;o__Pleosporales;f__Pleosporaceae;g__Embellisia;s__Embellisia planifunda		1	1	k__Fungi	p__Ascomycota	c__Dothideomycetes	o__Pleosporales	f__Pleosporaceae	g__Embellisia	s__Embellisia planifunda	0	0	0	0	0	0	1	2	2	0	1	1	0	0	0	0	0	3	0	0	0	0	0	0	0	0	0	0	0	0	0	0	0	0	0	0
448	84718361cf964094350cb3edda5c8507_rep;size=24	k__Fungi;p__Basidiomycota;c__Tremellomycetes;o__Cystofilobasidiales;f__Cystofilobasidiaceae;g__Guehomyces;s__Guehomyces pullulans	k__Fungi;p__Basidiomycota;c__Tremellomycetes;o__Cystofilobasidiales;f__Cystofilobasidiaceae;g__Guehomyces;s__Guehomyces pullulans		1	1	k__Fungi	p__Basidiomycota	c__Tremellomycetes	o__Cystofilobasidiales	f__Cystofilobasidiaceae	g__Guehomyces	s__Guehomyces pullulans	0	0	0	0	0	0	0	1	1	0	0	0	0	0	0	0	0	0	0	0	0	0	0	0	0	0	0	0	0	0	0	0	0	0	0	0
454	d59189a9eaf89f70afd3c032b64f8b8b_rep;size=24	Unassigned	Unassigned		1	1	Unassigned							0	0	0	0	0	0	0	0	0	0	0	0	0	0	0	0	0	0	0	0	0	0	0	0	0	0	0	0	0	0	0	0	1	0	0	0
456	ae32e775c5b537ce8c10f2307a975f07_rep;size=31	Unassigned	Unassigned		1	1	Unassigned							0	0	0	0	0	0	0	0	1	0	1	0	0	0	0	0	0	0	0	0	2	0	0	0	0	0	0	0	0	0	0	0	0	0	0	0
495	3bf5ddfcce4056aedcd8acfb81ced5a3_rep;size=25	k__Fungi;p__Ascomycota;c__Saccharomycetes;o__Saccharomycetales;f__Saccharomycetaceae;g__Saccharomyces;s__Saccharomyces cerevisiae	k__Fungi;p__Ascomycota;c__Saccharomycetes;o__Saccharomycetales;f__Saccharomycetaceae;g__Saccharomyces;s__Saccharomyces cerevisiae		1	1	k__Fungi	p__Ascomycota	c__Saccharomycetes	o__Saccharomycetales	f__Saccharomycetaceae	g__Saccharomyces	s__Saccharomyces cerevisiae	0	0	0	0	0	0	0	0	0	0	0	0	0	0	0	0	0	0	0	0	0	0	0	0	0	0	0	0	0	0	0	0	0	0	0	0
519	d64f82d69579d34e13eb4fc1f26588e3_rep;size=16	k__Fungi;p__Ascomycota;c__Saccharomycetes;o__Saccharomycetales;f__Dipodascaceae;g__Geotrichum;s__Geotrichum candidum	k__Fungi;p__Ascomycota;c__Saccharomycetes;o__Saccharomycetales;f__Dipodascaceae;g__Geotrichum;s__Geotrichum candidum		1	1	k__Fungi	p__Ascomycota	c__Saccharomycetes	o__Saccharomycetales	f__Dipodascaceae	g__Geotrichum	s__Geotrichum candidum	0	0	0	0	0	0	0	0	0	0	0	0	0	0	0	0	0	0	0	0	0	0	0	0	0	0	0	0	0	0	0	0	0	0	0	0
551	b06a32a29489395ae51c1ca1051f03b6_rep;size=13	Unassigned	Unassigned		1	1	Unassigned							0	0	0	0	0	0	0	0	0	0	0	0	0	0	0	0	0	0	1	0	0	0	1	0	0	0	0	0	0	0	0	0	0	0	0	0
578	68243327f141476e32e4701bae4feb26_rep;size=20	Unassigned	Unassigned		1	1	Unassigned							0	0	0	0	0	0	0	0	0	0	0	0	0	0	0	0	0	0	0	1	0	0	0	0	0	0	0	0	0	0	0	0	0	0	0	0
587	70c1f5fee36970f524a3b64eaea25aac_rep;size=15	k__Fungi;p__Ascomycota;c__Eurotiomycetes;o__Eurotiales;f__Trichocomaceae;g__Penicillium;s__Penicillium spathulatum	k__Fungi;p__Ascomycota;c__Eurotiomycetes;o__Eurotiales;f__Trichocomaceae;g__Penicillium;s__Penicillium spathulatum		1	1	k__Fungi	p__Ascomycota	c__Eurotiomycetes	o__Eurotiales	f__Trichocomaceae	g__Penicillium	s__Penicillium spathulatum	0	0	0	0	0	0	0	0	0	0	0	0	0	0	0	0	0	0	0	0	0	0	0	0	0	0	0	0	0	0	0	0	0	0	0	0
604	5c88c56d834bbbe7c1efe69154d0cb72_rep;size=17	k__Fungi;p__Ascomycota;c__Sordariomycetes;o__Hypocreales;f__Incertae sedis;g__Acremonium;s__Acremonium sp	k__Fungi;p__Ascomycota;c__Sordariomycetes;o__Hypocreales;f__Incertae sedis;g__Acremonium;s__Acremonium sp		1	1	k__Fungi	p__Ascomycota	c__Sordariomycetes	o__Hypocreales	f__Incertae sedis	g__Acremonium	s__Acremonium sp	0	0	0	0	0	0	0	0	0	0	0	0	0	0	0	0	0	0	0	1	1	0	0	0	0	0	1	1	0	0	0	0	0	0	0	0
609	f5b1ba498ea520579f61d0317f31fe96_rep;size=21	Unassigned	Unassigned		1	1	Unassigned							0	0	0	0	0	0	0	0	2	0	0	0	0	0	0	0	0	0	0	0	2	0	0	0	0	0	0	0	0	0	0	0	0	0	0	0
613	797caa4b7939efedbbb644267f844b3a_rep;size=20	Unassigned	Unassigned		1	1	Unassigned							0	0	0	0	0	0	0	0	0	0	0	0	0	0	0	0	0	0	0	0	0	0	0	0	0	0	0	0	0	0	0	0	0	0	0	0
615	017e4945fa74793fffa9126ddff5649c_rep;size=11	Unassigned	Unassigned		1	1	Unassigned							0	0	0	0	0	0	0	0	0	0	0	0	0	0	0	0	0	0	0	6	0	0	0	0	0	0	0	0	0	0	0	0	0	0	0	0
654	bd07e8c1318157ef1e9f161287a1dd35_rep;size=35	k__Fungi;p__Ascomycota;c__Saccharomycetes;o__Saccharomycetales;f__Saccharomycetaceae;g__Saccharomyces;s__Saccharomyces cerevisiae	k__Fungi;p__Ascomycota;c__Saccharomycetes;o__Saccharomycetales;f__Saccharomycetaceae;g__Saccharomyces;s__Saccharomyces cerevisiae		1	1	k__Fungi	p__Ascomycota	c__Saccharomycetes	o__Saccharomycetales	f__Saccharomycetaceae	g__Saccharomyces	s__Saccharomyces cerevisiae	0	0	0	0	0	0	0	0	0	0	0	0	0	0	0	0	0	0	0	0	0	0	0	0	0	0	0	0	0	0	0	0	0	0	0	0
655	66c3ac313a0df62e52757a8551b28798_rep;size=11	Unassigned	Unassigned		1	1	Unassigned							0	0	0	0	0	0	0	0	0	0	0	0	0	0	0	0	0	0	0	0	11	0	0	0	0	0	0	0	0	0	0	0	0	0	0	0
662	0bc37a52517f54574c3d2717c7450f82_rep;size=32	k__Fungi;p__Ascomycota;c__Saccharomycetes;o__Saccharomycetales;f__Saccharomycetaceae;g__Saccharomyces;s__Saccharomyces cerevisiae	k__Fungi;p__Ascomycota;c__Saccharomycetes;o__Saccharomycetales;f__Saccharomycetaceae;g__Saccharomyces;s__Saccharomyces cerevisiae		1	1	k__Fungi	p__Ascomycota	c__Saccharomycetes	o__Saccharomycetales	f__Saccharomycetaceae	g__Saccharomyces	s__Saccharomyces cerevisiae	0	0	0	0	0	0	0	0	0	0	0	0	0	0	0	0	0	0	0	0	0	0	0	0	0	0	0	0	0	0	0	0	0	0	0	0
686	7b13d53fda8ea7ab2a0e34f07ccc3786_rep;size=15	Unassigned	Unassigned		1	1	Unassigned							0	0	0	0	0	0	0	0	1	0	0	0	0	1	0	0	0	0	0	0	0	0	0	0	0	0	0	0	0	0	0	0	0	0	1	1
689	1364671369a38eb16424f5439370cba0_rep;size=11	Unassigned	k__Fungi;p__Basidiomycota;c__Microbotryomycetes;o__Sporidiobolales;f__Incertae sedis;g__Sporobolomyces;s__Sporobolomyces roseus		1	1	k__Fungi	p__Basidiomycota	c__Microbotryomycetes	o__Sporidiobolales	f__Incertae sedis	g__Sporobolomyces	s__Sporobolomyces roseus	0	0	0	0	0	0	1	1	0	0	0	0	0	0	0	0	0	0	4	0	3	0	0	0	0	0	0	0	0	0	0	0	0	0	0	0
694	646ca386790de3006f0d88274b541a31_rep;size=11	Unassigned	Unassigned		1	1	Unassigned							0	0	0	0	0	0	0	0	0	0	0	0	0	0	0	0	0	0	5	1	4	0	0	0	0	0	0	0	0	0	0	0	0	0	0	0
697	b353b06d9eb744a071c0d4fbcf288275_rep;size=14	Unassigned	Unassigned		1	1	Unassigned							0	0	0	0	0	0	0	0	0	0	0	0	0	0	0	0	0	0	0	0	0	0	0	0	0	1	0	0	0	0	0	0	0	0	0	1
728	a1e2f0f2a9d97ac2b94ecfa9a498c5e5_rep;size=11	k__Fungi;p__Ascomycota;c__Saccharomycetes;o__Saccharomycetales;f__Saccharomycetaceae;g__Saccharomyces;s__Saccharomyces cerevisiae	k__Fungi;p__Ascomycota;c__Saccharomycetes;o__Saccharomycetales;f__Saccharomycetaceae;g__Saccharomyces;s__Saccharomyces cerevisiae		1	1	k__Fungi	p__Ascomycota	c__Saccharomycetes	o__Saccharomycetales	f__Saccharomycetaceae	g__Saccharomyces	s__Saccharomyces cerevisiae	0	0	0	0	5	0	0	0	0	0	0	0	0	0	0	0	0	0	0	0	0	0	0	0	0	0	0	0	0	0	0	0	0	0	2	0
742	6dba362332090e8689100ee4a1a7d482_rep;size=26	k__Fungi;p__Ascomycota;c__Saccharomycetes;o__Saccharomycetales;f__Saccharomycodaceae;g__Saccharomycodes;s__Saccharomycodes ludwigii	k__Fungi;p__Ascomycota;c__Saccharomycetes;o__Saccharomycetales;f__Saccharomycodaceae;g__Saccharomycodes;s__Saccharomycodes ludwigii		1	1	k__Fungi	p__Ascomycota	c__Saccharomycetes	o__Saccharomycetales	f__Saccharomycodaceae	g__Saccharomycodes	s__Saccharomycodes ludwigii	0	0	0	0	0	0	0	0	0	0	0	0	1	2	0	4	2	1	0	0	0	0	0	0	0	0	0	0	0	0	0	0	0	0	0	0
750	be4dc21ef2edf260393c53676a1a63cd_rep;size=11	Unassigned	Unassigned		1	1	Unassigned							0	0	0	0	0	0	2	0	1	0	0	0	0	0	0	0	0	0	3	0	1	0	0	0	0	0	0	0	0	0	0	0	0	0	0	0
766	90b1177f74e4779ef34d2f73829a1566_rep;size=11	k__Fungi;p__Ascomycota;c__Saccharomycetes;o__Saccharomycetales;f__Saccharomycetaceae;g__Saccharomyces;s__Saccharomyces cerevisiae	k__Fungi;p__Ascomycota;c__Saccharomycetes;o__Saccharomycetales;f__Saccharomycetaceae;g__Saccharomyces;s__Saccharomyces cerevisiae		1	1	k__Fungi	p__Ascomycota	c__Saccharomycetes	o__Saccharomycetales	f__Saccharomycetaceae	g__Saccharomyces	s__Saccharomyces cerevisiae	0	0	0	0	0	0	0	0	0	0	0	0	3	0	0	0	0	0	0	0	0	0	0	0	1	0	0	0	0	0	0	0	0	0	0	0
789	127420de5b04f6279ea8d5156a80ce47_rep;size=11	Unassigned	Unassigned		1	1	Unassigned							0	0	0	0	0	0	0	0	0	0	0	0	0	0	0	4	2	1	0	0	0	0	0	0	0	0	0	3	0	0	0	0	0	0	0	0
794	07e95e29449e39592a8e1168b092190d_rep;size=18	k__Fungi;p__Ascomycota;c__Saccharomycetes;o__Saccharomycetales;f__Saccharomycodaceae;g__Hanseniaspora;s__Hanseniaspora osmophila	k__Fungi;p__Ascomycota;c__Saccharomycetes;o__Saccharomycetales;f__Saccharomycodaceae;g__Hanseniaspora;s__Hanseniaspora osmophila		1	1	k__Fungi	p__Ascomycota	c__Saccharomycetes	o__Saccharomycetales	f__Saccharomycodaceae	g__Hanseniaspora	s__Hanseniaspora osmophila	0	0	0	0	0	0	0	0	0	0	0	0	0	0	0	0	0	0	0	0	0	0	0	0	0	0	0	0	0	0	0	0	0	0	0	0
829	0ad004ae64ca22dc07b4796a78d3095e_rep;size=15	Unassigned	Unassigned		1	1	Unassigned							0	0	0	0	0	0	0	0	0	0	0	0	0	0	0	0	0	0	0	0	0	0	0	0	0	0	0	0	0	0	0	0	0	0	0	0
836	a36229afc88116f61e7aff0a8a5221f1_rep;size=11	Unassigned	Unassigned		1	1	Unassigned							0	0	0	0	0	0	2	1	6	0	0	0	0	0	0	0	0	0	0	0	0	0	0	0	0	0	0	0	0	0	0	0	0	0	0	0
847	976cfaedf82ba479605a24c484a5ce5b_rep;size=11	Unassigned	Unassigned		1	1	Unassigned							1	0	0	0	0	0	0	0	0	5	0	0	0	0	0	1	0	0	0	0	0	2	0	0	1	0	0	0	0	0	0	0	0	0	0	0
895	295f937d60414434e291676019b9eee7_rep;size=11	Unassigned	Unassigned		1	1	Unassigned							0	0	0	0	0	0	0	1	0	0	0	0	0	0	0	0	0	0	0	0	0	0	0	0	0	0	0	0	0	0	0	0	0	0	0	0
899	56455390b02617fec581a74a600821dc_rep;size=11	Unassigned	Unassigned		1	1	Unassigned							0	0	0	1	0	0	0	0	0	0	0	0	0	0	0	0	0	0	0	0	0	0	0	0	0	0	0	0	0	0	0	0	0	1	2	0
907	ae51d64943bfc27344669c60f9b5d55c_rep;size=11	k__Fungi;p__Ascomycota;c__Saccharomycetes;o__Saccharomycetales;f__Saccharomycetaceae;g__Lachancea;s__Lachancea thermotolerans	k__Fungi;p__Ascomycota;c__Saccharomycetes;o__Saccharomycetales;f__Saccharomycetaceae;g__Lachancea;s__Lachancea thermotolerans		1	1	k__Fungi	p__Ascomycota	c__Saccharomycetes	o__Saccharomycetales	f__Saccharomycetaceae	g__Lachancea	s__Lachancea thermotolerans	0	0	0	0	0	0	0	0	0	0	0	0	0	0	0	0	0	0	0	0	0	0	0	2	0	0	0	0	0	0	0	0	0	0	3	3
925	0f95d9a2dbdfcf65f49ac2dec5029dd2_rep;size=11	Unassigned	Unassigned		1	1	Unassigned							0	0	0	0	0	0	0	0	0	0	0	0	0	0	0	0	0	0	8	0	0	0	0	0	0	0	0	0	0	0	0	0	0	0	0	0
941	b97a80e390ed9c3e7c7ac7e566bb3acc_rep;size=14	Unassigned	Unassigned		1	1	Unassigned							0	0	0	0	0	0	0	0	0	0	0	0	0	0	0	0	0	0	0	0	0	0	0	0	0	0	0	0	0	0	0	0	0	0	0	0
955	9409b344a834a9534b8e93f2c9929800_rep;size=15	Unassigned	Unassigned		1	1	Unassigned							0	0	0	0	0	0	0	0	0	0	0	0	0	0	0	0	0	0	0	0	0	0	0	0	0	0	0	0	0	0	0	0	0	0	0	0
958	764b618f3fb5b8cc7b0e0cf1589bd1ab_rep;size=12	Unassigned	Unassigned		1	1	Unassigned							0	0	0	0	0	0	0	0	0	0	0	0	0	0	0	0	0	0	0	0	0	0	0	0	0	0	0	0	0	0	0	0	0	0	0	0
982	3eb5ed7f985a6a4d79ff1a917aa1027a_rep;size=11	Unassigned	Unassigned		1	1	Unassigned							0	0	0	0	0	0	0	0	0	0	0	0	0	0	0	0	1	1	0	0	0	0	0	0	0	0	0	1	0	1	0	0	0	0	0	0
997	6e9b4feda84433d43bb2e767ac8e71e9_rep;size=11	Unassigned	Unassigned		1	1	Unassigned							0	0	0	0	0	0	0	0	0	0	0	0	0	0	0	0	2	1	0	0	0	0	0	0	0	0	0	1	0	1	0	0	0	0	0	0
1045	5b85b7726b8ab182a948880904144115_rep;size=11	Unassigned	Unassigned		1	1	Unassigned							0	0	0	3	1	1	0	0	0	0	0	0	0	0	0	0	0	0	0	0	0	0	0	0	0	0	0	0	0	0	0	0	0	3	0	0
1076	bdf3fcfbe7ccefa87b29aea88a00bb85_rep;size=11	Unassigned	Unassigned		1	1	Unassigned							0	0	0	0	0	0	0	0	0	0	0	0	0	0	0	0	0	0	0	0	0	0	0	0	0	0	0	0	0	0	0	0	0	0	1	0
1085	3922b0e59d9439b1dea8679e70728bcf_rep;size=11	Unassigned	k__Fungi;p__Ascomycota;c__Saccharomycetes;o__Saccharomycetales;f__Saccharomycodaceae;g__Hanseniaspora;s__Hanseniaspora uvarum		1	1	k__Fungi	p__Ascomycota	c__Saccharomycetes	o__Saccharomycetales	f__Saccharomycodaceae	g__Hanseniaspora	s__Hanseniaspora uvarum	0	0	0	0	0	0	0	0	0	0	4	4	0	0	0	0	0	0	0	0	0	1	0	2	0	0	0	0	0	0	0	0	0	0	0	0
1086	67f6620f596be5df026ca3c17701e104_rep;size=11	Unassigned	Unassigned		1	1	Unassigned							0	0	0	0	0	0	0	0	0	0	0	0	0	0	0	0	0	1	0	0	0	0	0	0	0	0	0	0	0	1	0	0	0	0	0	0
1102	19dcf30c3f8f44aef1b72937c2124965_rep;size=14	Unassigned	Unassigned		1	1	Unassigned							0	0	0	0	0	0	0	0	0	0	0	0	0	0	0	0	0	0	0	0	0	0	0	0	0	0	0	0	0	0	0	0	0	0	0	0
1121	50db803e41a4cf7bbe26065236dc6d38_rep;size=11	Unassigned	Unassigned		1	1	Unassigned							0	0	0	0	0	0	0	0	0	0	0	0	0	0	0	1	2	1	0	0	0	0	0	0	0	0	0	1	1	1	0	0	0	0	0	0
1128	3fe7225205d621fcdbbdcf6a099627d4_rep;size=11	Unassigned	Unassigned		1	1	Unassigned							0	0	0	0	0	0	0	0	0	0	0	0	0	0	0	0	0	0	0	0	0	0	0	0	0	0	0	0	0	0	0	0	0	0	0	0
1136	380ab425295a3c3788c6c99f55b8bfef_rep;size=12	Unassigned	Unassigned		1	1	Unassigned							0	0	0	0	0	0	0	0	0	0	0	0	0	0	0	0	0	0	0	0	0	0	0	0	0	0	0	0	0	0	0	0	0	0	0	0
1137	706373570e130c672d702b516b2d2b9e_rep;size=14	Unassigned	Unassigned		1	1	Unassigned							2	1	1	0	0	0	0	0	0	0	0	0	0	0	0	0	0	0	0	0	0	0	0	0	0	0	0	0	0	0	0	0	0	0	0	0
1154	f6a08c62be631bd07eeac1c477f7678f_rep;size=11	k__Fungi;p__Ascomycota;c__Saccharomycetes;o__Saccharomycetales;f__Saccharomycetaceae;g__Saccharomyces;s__Saccharomyces cerevisiae	k__Fungi;p__Ascomycota;c__Saccharomycetes;o__Saccharomycetales;f__Saccharomycetaceae;g__Saccharomyces;s__Saccharomyces cerevisiae		1	1	k__Fungi	p__Ascomycota	c__Saccharomycetes	o__Saccharomycetales	f__Saccharomycetaceae	g__Saccharomyces	s__Saccharomyces cerevisiae	0	0	0	0	0	0	0	0	0	0	0	0	0	0	0	1	1	0	0	0	0	0	0	0	0	0	0	1	1	1	0	0	0	0	0	0
1159	6687f7cf1fb64cb2493d3d74805640ae_rep;size=13	Unassigned	Unassigned		1	1	Unassigned							0	0	0	0	0	0	0	0	0	0	0	0	0	0	0	0	0	0	0	0	0	0	0	0	0	0	0	0	0	0	0	0	0	0	0	0
1164	393efb982009d97f745066f9f1844c4a_rep;size=13	Unassigned	Unassigned		1	1	Unassigned							0	0	0	0	0	0	0	0	0	0	0	0	0	0	0	0	0	0	0	0	0	0	0	0	0	0	0	0	0	0	0	0	0	0	0	0
112	628923f35d586dcd7a14ac94864d9dfc_rep;size=825	Unassigned	Unassigned		1	1	Unassigned							0	0	0	0	0	0	0	2	3	0	0	0	1	0	0	0	0	0	0	0	0	0	0	0	0	0	0	0	0	0	0	0	0	0	0	0
428	44b6863f3a21f289ad577ee2b8185940_rep;size=25	Unassigned	Unassigned		1	1	Unassigned							0	0	0	0	0	0	0	0	0	0	0	0	0	0	0	0	0	0	0	0	0	0	0	0	0	0	0	0	0	0	0	0	0	0	1	0
435	ebc92499b8ff97faf4b513ce9dff7843_rep;size=41	k__Fungi;p__Ascomycota;c__Dothideomycetes;o__Botryosphaeriales;f__Botryosphaeriaceae;g__Sphaeropsis;s__Sphaeropsis sapinea	k__Fungi;p__Ascomycota;c__Dothideomycetes;o__Botryosphaeriales;f__Botryosphaeriaceae;g__Sphaeropsis;s__Sphaeropsis sapinea		1	3	k__Fungi	p__Ascomycota	c__Dothideomycetes	o__Botryosphaeriales	f__Botryosphaeriaceae	g__Sphaeropsis	s__Sphaeropsis sapinea	0	0	0	0	0	0	0	1	0	0	0	0	0	0	0	0	0	0	0	0	0	0	0	0	0	0	0	0	0	0	0	0	0	0	1	0
446	3d459f7c4d14f539d685e2113b34f636_rep;size=36	Unassigned	Unassigned		1	1	Unassigned							0	0	0	0	0	0	0	0	0	0	1	0	0	0	0	0	0	0	0	0	0	0	0	0	0	0	0	0	0	0	0	0	0	0	0	0
493	69dd7988c40e8f4bdda6872f457b2db9_rep;size=25	k__Fungi;p__Ascomycota;c__Saccharomycetes;o__Saccharomycetales;f__Incertae sedis;g__Candida;s__Candida apicola	k__Fungi;p__Ascomycota;c__Saccharomycetes;o__Saccharomycetales;f__Incertae sedis;g__Candida;s__Candida apicola		1	1	k__Fungi	p__Ascomycota	c__Saccharomycetes	o__Saccharomycetales	f__Incertae sedis	g__Candida	s__Candida apicola	0	0	0	0	0	0	1	3	0	0	0	1	0	0	0	0	0	0	0	0	0	0	0	0	0	0	0	0	0	0	0	0	0	0	0	0
531	5e7a77ad3d6d678ee4b70b60909241e9_rep;size=17	Unassigned	Unassigned		1	1	Unassigned							0	0	0	0	0	0	2	1	2	0	0	0	0	0	0	0	0	0	0	0	0	0	0	0	0	0	0	0	0	0	0	0	0	0	0	0
557	0ad14e1d3488a2644ab5df90d9ce9cd9_rep;size=17	Unassigned	Unassigned		1	1	Unassigned							0	0	0	0	0	0	1	0	1	0	0	0	0	0	0	0	0	0	0	0	0	0	0	0	0	0	0	0	0	0	0	0	0	0	0	0
595	6c598d5cdf294fa2c71e05829ec514d8_rep;size=30	k__Fungi;p__Ascomycota;c__Sordariomycetes;o__Diaporthales;f__Diaporthaceae;g__Diaporthe	k__Fungi;p__Ascomycota;c__Sordariomycetes;o__Diaporthales;f__Diaporthaceae;g__Diaporthe		1	4	k__Fungi	p__Ascomycota	c__Sordariomycetes	o__Diaporthales	f__Diaporthaceae	g__Diaporthe		0	0	0	0	0	0	0	0	0	0	0	0	0	0	0	0	0	0	0	0	0	0	0	0	0	0	0	0	0	0	0	0	0	0	0	0
614	c48dfa73c7c5742e4dad2c4ef8fb8e0a_rep;size=10	Unassigned	Unassigned		1	1	Unassigned							0	0	0	0	0	0	4	2	0	0	0	0	0	0	0	0	0	0	0	0	0	0	0	0	0	0	0	0	0	0	0	0	0	0	0	0
617	d69d5a33fee7cdd89c4b1f0d04dabd6a_rep;size=15	k__Fungi;p__Basidiomycota;c__Tremellomycetes;o__Filobasidiales;f__Filobasidiaceae;g__Cryptococcus;s__Cryptococcus shivajii	k__Fungi;p__Basidiomycota;c__Tremellomycetes;o__Filobasidiales;f__Filobasidiaceae;g__Cryptococcus;s__Cryptococcus shivajii		1	1	k__Fungi	p__Basidiomycota	c__Tremellomycetes	o__Filobasidiales	f__Filobasidiaceae	g__Cryptococcus	s__Cryptococcus shivajii	0	0	0	0	0	0	0	0	0	0	0	0	0	0	0	0	0	0	0	0	0	0	0	0	0	0	0	0	0	0	0	0	0	0	0	0
634	d0f36507a9904864fc6003a221a86d7f_rep;size=13	Unassigned	Unassigned		1	1	Unassigned							0	0	0	0	0	0	0	1	0	0	0	0	0	0	0	0	0	0	0	1	1	0	0	0	0	0	0	0	0	0	0	0	0	0	0	0
645	b5017fa9f6328bbf5093f09df7ad5790_rep;size=14	Unassigned	Unassigned		1	1	Unassigned							0	0	0	0	0	0	0	4	0	1	1	0	0	1	0	0	0	1	0	0	0	0	0	0	0	0	0	0	0	0	0	0	0	0	0	0
646	ebe2f0eeddbe9338b17824ddee9e4c2a_rep;size=10	Unassigned	Unassigned		1	1	Unassigned							0	0	0	0	0	0	4	0	3	0	0	0	0	0	0	0	0	0	0	0	0	0	0	0	0	0	0	0	0	0	0	0	0	0	0	0
687	5dd20779ef1d6e32073e10882ab51285_rep;size=10	Unassigned	Unassigned		1	1	Unassigned							0	0	0	0	0	0	0	0	0	0	0	0	0	0	0	0	0	0	8	0	0	0	0	0	0	0	0	0	0	0	0	0	0	0	0	0
713	9714761971bdd7a7556d118120b163b9_rep;size=10	Unassigned	Unassigned		1	1	Unassigned							0	0	0	0	0	0	0	0	0	0	0	0	0	0	0	0	0	0	4	0	0	0	0	0	0	0	0	0	0	0	0	0	0	0	0	0
717	baff9b42c746f2038b32a18b1a60edbb_rep;size=10	Unassigned	Unassigned		1	1	Unassigned							0	0	0	0	0	0	1	0	0	0	0	0	0	0	0	0	0	0	1	1	3	0	0	0	0	0	0	0	0	0	0	0	0	0	0	0
725	c57b2620a56f191d8b8b16e1f50b29ca_rep;size=16	k__Fungi;p__Ascomycota;c__Saccharomycetes;o__Saccharomycetales;f__Saccharomycetaceae;g__Saccharomyces;s__Saccharomyces cerevisiae	k__Fungi;p__Ascomycota;c__Saccharomycetes;o__Saccharomycetales;f__Saccharomycetaceae;g__Saccharomyces;s__Saccharomyces cerevisiae		1	1	k__Fungi	p__Ascomycota	c__Saccharomycetes	o__Saccharomycetales	f__Saccharomycetaceae	g__Saccharomyces	s__Saccharomyces cerevisiae	0	0	0	0	0	0	0	0	0	0	0	0	0	0	0	1	0	0	0	0	0	0	0	0	0	0	0	0	0	0	0	0	0	1	1	2
741	b8668a9719a5886cdb23c6dcc94357f2_rep;size=10	Unassigned	Unassigned		1	1	Unassigned							0	0	0	0	0	0	0	0	0	0	0	0	0	0	0	0	0	0	0	0	0	0	0	0	0	0	0	0	0	0	0	0	0	0	3	0
747	094832479d6a90f08edee64fe78fad52_rep;size=10	Unassigned	Unassigned		1	1	Unassigned							0	0	0	0	0	0	0	0	0	0	0	0	0	0	0	0	0	0	3	0	0	0	0	0	0	0	0	0	0	0	0	0	0	0	0	0
757	b8270bb3cde3b930b069a7a7e2b5242a_rep;size=12	Unassigned	Unassigned		1	1	Unassigned							0	0	0	0	0	0	0	0	0	0	0	0	0	0	0	0	0	0	0	0	0	0	0	0	0	0	0	0	0	0	0	0	0	0	0	0
782	2e1f4886ff62ee691d3e939d372e16a9_rep;size=11	Unassigned	Unassigned		1	1	Unassigned							0	0	0	0	0	0	0	0	0	0	0	0	0	0	0	0	0	0	0	0	0	0	0	0	0	0	0	0	0	0	0	0	0	0	0	0
801	1494567a7c0435507dd8bcebeb2fcb5b_rep;size=10	k__Fungi;p__Ascomycota;c__Saccharomycetes;o__Saccharomycetales;f__Saccharomycetaceae;g__Saccharomyces;s__Saccharomyces cerevisiae	k__Fungi;p__Ascomycota;c__Saccharomycetes;o__Saccharomycetales;f__Saccharomycetaceae;g__Saccharomyces;s__Saccharomyces cerevisiae		1	1	k__Fungi	p__Ascomycota	c__Saccharomycetes	o__Saccharomycetales	f__Saccharomycetaceae	g__Saccharomyces	s__Saccharomyces cerevisiae	0	0	0	0	2	1	0	0	0	0	0	0	0	0	0	0	0	0	0	0	0	0	0	0	0	0	0	0	0	0	0	0	0	1	0	0
804	e54efcb6945957bb70c5f682dfa8ffec_rep;size=10	k__Fungi;p__Ascomycota;c__Saccharomycetes;o__Saccharomycetales;f__Saccharomycodaceae;g__Hanseniaspora;s__Hanseniaspora uvarum	k__Fungi;p__Ascomycota;c__Saccharomycetes;o__Saccharomycetales;f__Saccharomycodaceae;g__Hanseniaspora;s__Hanseniaspora uvarum		1	2	k__Fungi	p__Ascomycota	c__Saccharomycetes	o__Saccharomycetales	f__Saccharomycodaceae	g__Hanseniaspora	s__Hanseniaspora uvarum	0	0	0	0	0	0	0	0	10	0	0	0	0	0	0	0	0	0	0	0	0	0	0	0	0	0	0	0	0	0	0	0	0	0	0	0
810	40b2e1042bed8d67739459290168ada7_rep;size=17	Unassigned	Unassigned		1	1	Unassigned							0	0	0	0	0	0	0	0	0	0	0	0	0	0	0	0	0	0	0	0	0	0	0	0	0	0	0	0	0	0	0	0	0	0	0	0
822	638cf92d8567e47f7fe190d689f588e6_rep;size=13	Unassigned	Unassigned		1	1	Unassigned							0	0	0	0	0	0	0	0	0	0	0	0	0	0	0	0	0	0	0	0	0	0	0	0	0	0	0	0	0	0	0	0	0	0	0	0
825	7eaade24ed03ad3629641eecc7f909ee_rep;size=17	Unassigned	Unassigned		1	1	Unassigned							0	0	0	0	0	0	0	0	0	0	0	0	0	0	0	0	0	0	0	0	0	0	0	0	0	0	0	0	0	0	0	0	0	0	0	0
827	05685a411c71996a059cb32a6218d27d_rep;size=12	Unassigned	Unassigned		1	1	Unassigned							0	0	0	0	0	0	0	0	0	0	0	0	0	0	0	0	0	0	0	0	0	0	0	0	0	0	0	0	0	0	0	0	0	0	0	0
866	cbf0936ad12a3c3a3fb23e5b61f5bb46_rep;size=10	Unassigned	Unassigned		1	1	Unassigned							0	0	0	0	0	0	0	0	0	0	0	0	0	0	0	0	0	0	0	0	0	0	0	0	0	0	0	0	0	0	0	0	0	0	0	0
889	08446697c73b2628732094d4d7ac5ff9_rep;size=37	Unassigned	Unassigned		1	1	Unassigned							0	0	0	0	0	0	0	0	0	0	0	0	0	0	0	0	0	0	0	0	0	0	0	0	0	0	0	0	0	0	0	0	0	0	0	0
891	90593d06cb2fe6e1b9ec9acce6c46c01_rep;size=10	Unassigned	Unassigned		1	1	Unassigned							0	0	0	0	0	0	0	0	0	0	0	0	0	0	0	0	0	0	1	2	1	0	1	0	0	0	0	0	0	0	0	0	0	0	0	0
896	6ad68d10851fe0d36f1153815dcc109d_rep;size=10	k__Fungi;p__Ascomycota;c__Saccharomycetes;o__Saccharomycetales;f__Saccharomycetaceae;g__Saccharomyces;s__Saccharomyces cerevisiae	k__Fungi;p__Ascomycota;c__Saccharomycetes;o__Saccharomycetales;f__Saccharomycetaceae;g__Saccharomyces;s__Saccharomyces cerevisiae		1	1	k__Fungi	p__Ascomycota	c__Saccharomycetes	o__Saccharomycetales	f__Saccharomycetaceae	g__Saccharomyces	s__Saccharomyces cerevisiae	0	0	0	0	0	0	0	0	0	0	0	0	0	0	0	0	2	1	0	0	0	0	0	0	0	0	0	0	0	1	0	0	0	0	0	0
901	d07b4671e5b7cf0adc7c0a4fa6922d9b_rep;size=14	Unassigned	Unassigned		1	1	Unassigned							0	0	0	0	0	0	0	0	0	0	0	0	0	0	0	0	0	0	1	0	1	0	0	0	0	0	0	0	0	0	0	0	0	0	0	0
913	87347dbfdfc32f031c6ba1d3fd36de0c_rep;size=12	Unassigned	Unassigned		1	1	Unassigned							0	0	0	0	0	0	0	0	0	0	0	0	0	0	0	0	0	0	0	0	0	0	0	0	0	0	0	0	0	0	0	0	0	0	0	0
943	faa5192347232c32adeb3f3261c46ed0_rep;size=10	k__Fungi;p__Ascomycota;c__Saccharomycetes;o__Saccharomycetales;f__Saccharomycetaceae;g__Saccharomyces;s__Saccharomyces cerevisiae	k__Fungi;p__Ascomycota;c__Saccharomycetes;o__Saccharomycetales;f__Saccharomycetaceae;g__Saccharomyces;s__Saccharomyces cerevisiae		1	1	k__Fungi	p__Ascomycota	c__Saccharomycetes	o__Saccharomycetales	f__Saccharomycetaceae	g__Saccharomyces	s__Saccharomyces cerevisiae	0	0	0	1	1	0	0	0	0	0	0	0	0	0	0	0	0	0	0	0	0	0	0	0	0	0	0	0	0	0	0	0	0	1	0	2
950	694fad3cf9e40faa0af7e2708112f20e_rep;size=10	Unassigned	Unassigned		1	1	Unassigned							0	0	0	0	0	0	0	0	0	0	0	0	0	0	0	2	0	1	0	0	0	0	0	0	0	0	0	2	0	2	0	0	0	0	0	0
961	f9f512a0e8a453cac98c250b4d87062e_rep;size=15	k__Fungi;p__Ascomycota;c__Saccharomycetes;o__Saccharomycetales;f__Saccharomycetaceae;g__Saccharomyces;s__Saccharomyces cerevisiae	k__Fungi;p__Ascomycota;c__Saccharomycetes;o__Saccharomycetales;f__Saccharomycetaceae;g__Saccharomyces;s__Saccharomyces cerevisiae		1	1	k__Fungi	p__Ascomycota	c__Saccharomycetes	o__Saccharomycetales	f__Saccharomycetaceae	g__Saccharomyces	s__Saccharomyces cerevisiae	0	0	0	0	0	0	0	0	0	0	0	0	0	0	0	0	0	0	0	0	0	0	0	0	0	0	0	0	0	0	0	0	0	0	0	0
978	71d4b3e844fca6042c8e08a50cda4f88_rep;size=10	Unassigned	Unassigned		1	1	Unassigned							0	0	0	0	0	2	0	0	0	0	0	0	0	0	0	0	0	0	0	0	0	0	0	0	0	0	0	0	0	0	0	0	0	0	0	4
979	38925cbc321c20eef25da7c6b51a769e_rep;size=10	k__Fungi;p__Ascomycota;c__Saccharomycetes;o__Saccharomycetales;f__Saccharomycetaceae;g__Saccharomyces;s__Saccharomyces cerevisiae	k__Fungi;p__Ascomycota;c__Saccharomycetes;o__Saccharomycetales;f__Saccharomycetaceae;g__Saccharomyces;s__Saccharomyces cerevisiae		1	1	k__Fungi	p__Ascomycota	c__Saccharomycetes	o__Saccharomycetales	f__Saccharomycetaceae	g__Saccharomyces	s__Saccharomyces cerevisiae	0	0	0	0	0	0	0	0	0	0	0	0	0	0	0	0	0	0	0	0	0	0	0	0	0	0	0	0	0	0	0	0	0	0	0	0
989	8c5f70f5dc8a32b56c6a82c297ead489_rep;size=10	Unassigned	Unassigned		1	1	Unassigned							0	0	0	0	0	0	4	0	5	0	0	0	0	0	0	0	0	0	1	0	0	0	0	0	0	0	0	0	0	0	0	0	0	0	0	0
990	c5cae9b146bbe109a707aaa66ada839e_rep;size=10	Unassigned	Unassigned		1	1	Unassigned							0	0	0	0	0	0	0	0	0	0	0	0	0	0	0	0	0	0	0	0	0	0	0	0	0	0	0	0	2	0	0	0	0	0	0	0
1010	310a6627e5d05555fac65dc0c0d1e159_rep;size=10	k__Fungi;p__Ascomycota;c__Saccharomycetes;o__Saccharomycetales;f__Saccharomycetaceae;g__Saccharomyces;s__Saccharomyces cerevisiae	k__Fungi;p__Ascomycota;c__Saccharomycetes;o__Saccharomycetales;f__Saccharomycetaceae;g__Saccharomyces;s__Saccharomyces cerevisiae		1	1	k__Fungi	p__Ascomycota	c__Saccharomycetes	o__Saccharomycetales	f__Saccharomycetaceae	g__Saccharomyces	s__Saccharomyces cerevisiae	0	0	0	0	0	0	0	0	0	0	0	0	0	0	0	0	0	0	0	0	0	0	0	0	0	0	0	0	0	0	0	0	0	0	0	0
1024	c1e00045f343404dd24976a8397f077e_rep;size=10	k__Fungi;p__Ascomycota;c__Saccharomycetes;o__Saccharomycetales;f__Saccharomycetaceae;g__Saccharomyces;s__Saccharomyces cerevisiae	k__Fungi;p__Ascomycota;c__Saccharomycetes;o__Saccharomycetales;f__Saccharomycetaceae;g__Saccharomyces;s__Saccharomyces cerevisiae		1	1	k__Fungi	p__Ascomycota	c__Saccharomycetes	o__Saccharomycetales	f__Saccharomycetaceae	g__Saccharomyces	s__Saccharomyces cerevisiae	0	0	0	0	0	0	0	0	0	0	0	0	0	0	0	0	1	0	0	0	0	0	0	0	0	0	0	1	1	1	0	0	0	0	0	0
1034	5c80248ade124efa15875fea5a41f73f_rep;size=10	Unassigned	Unassigned		1	1	Unassigned							2	0	8	0	0	0	0	0	0	0	0	0	0	0	0	0	0	0	0	0	0	0	0	0	0	0	0	0	0	0	0	0	0	0	0	0
1042	719d753ee5c67a95c4ab6945b246b22c_rep;size=10	Unassigned	Unassigned		1	1	Unassigned							1	7	2	0	0	0	0	0	0	0	0	0	0	0	0	0	0	0	0	0	0	0	0	0	0	0	0	0	0	0	0	0	0	0	0	0
1055	7471a347c9bf3f6ce242725732cc8892_rep;size=14	Unassigned	Unassigned		1	1	Unassigned							0	0	0	0	0	0	0	0	0	0	0	0	0	0	0	0	0	0	0	0	0	0	0	0	0	0	0	0	0	0	0	0	0	0	0	0
1088	dc1131f788820ed15f5762f92f15d1b6_rep;size=11	Unassigned	Unassigned		1	1	Unassigned							0	0	0	0	0	0	0	0	0	0	0	0	0	0	0	0	0	0	0	0	0	0	0	0	0	0	0	0	0	0	0	0	0	0	0	0
1095	91558ec52fa09bfe664fcfda8dcd7984_rep;size=12	Unassigned	Unassigned		1	1	Unassigned							0	0	0	0	0	0	0	0	0	0	0	0	0	0	0	0	0	0	0	0	0	0	0	0	0	0	0	0	0	0	0	0	0	0	0	0
1106	11f7c436a4f3eeceef9cf7c3bac2d10e_rep;size=10	Unassigned	Unassigned		1	1	Unassigned							0	0	0	0	0	0	0	0	0	0	0	0	0	0	0	0	1	3	0	0	0	0	0	0	0	0	0	1	1	0	0	0	0	0	0	0
1107	a870e536b9ec29f45a105f2b02cec89e_rep;size=10	k__Fungi;p__Ascomycota;c__Saccharomycetes;o__Saccharomycetales;f__Saccharomycetaceae;g__Saccharomyces;s__Saccharomyces cerevisiae	k__Fungi;p__Ascomycota;c__Saccharomycetes;o__Saccharomycetales;f__Saccharomycetaceae;g__Saccharomyces;s__Saccharomyces cerevisiae		1	1	k__Fungi	p__Ascomycota	c__Saccharomycetes	o__Saccharomycetales	f__Saccharomycetaceae	g__Saccharomyces	s__Saccharomyces cerevisiae	0	0	0	0	0	0	0	0	0	0	0	0	0	0	0	1	0	0	0	0	0	0	0	0	0	0	0	0	0	0	0	0	0	0	0	0
1110	05f04be99cfa34a20ae9304448b6abc5_rep;size=10	Unassigned	Unassigned		1	1	Unassigned							0	0	0	0	0	0	0	0	0	0	0	0	0	0	0	0	0	0	0	0	0	0	0	0	0	0	0	0	0	0	0	0	0	0	0	0
1111	4e6d8cb8b6fc6b9dce9e7bb5e3301b8c_rep;size=12	Unassigned	Unassigned		1	1	Unassigned							0	0	0	0	0	0	0	0	0	0	0	0	0	0	0	0	0	0	0	0	0	0	0	0	0	0	0	0	0	0	0	0	0	0	0	0
1113	a56cefa172ae22b3f627099774e91da4_rep;size=10	Unassigned	Unassigned		1	1	Unassigned							0	0	0	0	0	0	0	0	0	0	0	0	0	0	0	0	0	0	0	0	0	0	0	0	0	0	0	0	0	0	0	0	0	8	0	0
1116	351758ce404f8cadcc5c445486ad53fd_rep;size=15	Unassigned	Unassigned		1	1	Unassigned							0	0	0	0	0	0	0	0	0	0	0	0	0	0	0	0	0	0	0	0	0	0	0	0	0	0	0	0	0	0	0	0	0	0	0	0
1117	aec650d410df02041a68e77668fff8be_rep;size=16	Unassigned	Unassigned		1	1	Unassigned							0	0	0	0	0	0	0	0	0	0	0	0	0	0	0	0	0	0	0	0	0	0	0	0	0	0	0	0	0	0	0	0	0	0	0	0
1120	30695583439ec5289c4688ef20e237eb_rep;size=12	Unassigned	k__Fungi;p__Ascomycota;c__Saccharomycetes;o__Saccharomycetales;f__Saccharomycodaceae;g__Hanseniaspora;s__Hanseniaspora uvarum		1	1	k__Fungi	p__Ascomycota	c__Saccharomycetes	o__Saccharomycetales	f__Saccharomycodaceae	g__Hanseniaspora	s__Hanseniaspora uvarum	0	0	0	0	0	0	0	0	0	0	0	0	0	0	0	0	0	0	0	0	0	0	0	0	0	0	0	0	0	0	0	0	0	0	0	0
1138	7f4df09f983ad8e150f066e19f70199f_rep;size=10	Unassigned	Unassigned		1	1	Unassigned							2	5	3	0	0	0	0	0	0	0	0	0	0	0	0	0	0	0	0	0	0	0	0	0	0	0	0	0	0	0	0	0	0	0	0	0
1141	4462688e834e28d8021f175cf6b2489a_rep;size=10	Unassigned	Unassigned		1	1	Unassigned							0	0	0	0	0	0	0	0	0	0	0	0	0	0	0	0	0	0	0	0	0	0	0	0	0	0	0	0	0	0	0	0	0	0	0	0
1143	aab447d9ad4f2db8a1f91a34961df5cc_rep;size=10	Unassigned	Unassigned		1	1	Unassigned							0	0	0	0	0	0	0	0	0	0	0	0	0	0	0	0	5	0	0	0	0	0	0	0	0	0	0	0	2	0	0	0	0	0	0	0
1144	48f1796faa813bd3df8f935b510ece33_rep;size=10	Unassigned	Unassigned		1	1	Unassigned							0	0	0	0	0	0	0	0	0	0	0	0	0	0	0	0	3	0	0	0	0	0	0	0	0	0	0	0	3	0	0	0	0	0	0	0
1147	e2556020d7a2099c9f0fccfec706b12b_rep;size=13	Unassigned	Unassigned		1	1	Unassigned							0	0	0	0	0	0	0	0	0	0	0	0	0	0	0	0	0	0	0	0	0	0	0	0	0	0	0	0	0	0	0	0	0	0	0	0
1150	bae45fc23db80b4d5ed0f01301b2e840_rep;size=10	Unassigned	Unassigned		1	1	Unassigned							0	0	0	0	0	0	0	0	0	0	0	0	0	0	0	1	0	1	0	0	0	0	0	0	0	0	0	0	0	2	0	0	0	0	0	0
1162	055dbb4a522c1d1649c2cc2ea724d9b3_rep;size=10	Unassigned	Unassigned		1	1	Unassigned							0	0	0	0	2	0	0	0	0	0	0	0	0	0	0	0	0	0	0	0	0	0	0	0	0	0	0	0	0	0	0	0	0	1	2	0
1167	81b235ccd04148f4f7a9fea00bab5f21_rep;size=10	Unassigned	Unassigned		1	1	Unassigned							0	0	0	0	0	0	0	0	0	0	0	0	0	0	0	0	0	0	0	0	0	0	0	0	0	0	0	0	0	0	0	0	0	0	0	0
[truncated: 30 more columns]
