# Supplementary material for: A combined meta-barcoding and shotgun metagenomic analysis of spontaneous wine fermentation
Source: Gigascience. 2017 Jun 8;6(7):1–10. doi: 10.1093/gigascience/gix040 (PMC5570097; doi:10.1093/gigascience/gix040)
Supplement: Supplemental material [file gix040_Supp.zip › Sternes_etal_TableS3.xlsx]

## Sheet: Sheet1
Genus	Species	Strain	Size (Mb)	Source	Notes
Alternaria	alternata	SRC1lrK2fv1	33	Joint Genome Institute (http://genome.jgi-psf.org/programs/fungi/index.jsf)
Aspergillus	niger	CBS513.88	34	GCA_000002855.2
Aureobasidium	n76	population	0.6	This study
Aureobasidium	pullulans	EXF150	29.6	AYEO01000000
Botryotinia	fuckeliana	DW1	42.1	AORW01000000
Brettanomyces	bruxellensis	AWRI2804	13.2
Candida	apicola	NRRLY-50540	9.8	LBNK010000000
Candida	tropicalis	MYA-3404	14.6	AAFN02000000
Cladosporium	fulvum	CBS131901	60.8	AMRR01000001
Cryptococcus	laurentii	ClRY1	19.2	JDSR01000001
Debaryomyces	hansenii	CBS767	12.2	GCA_000006445.2
Erysiphe	necator	strainC	52.6	JNVN01000001
Hanseniaspora	opuntiae	Y1-P1-A09	8.8	LPNL00000000
Hanseniaspora	osmophila	Y1-P1-D04	11.5	LPNM00000000
Hanseniaspora	uvarum	Y3-P1-B01	8.8	LPNN00000000
Hanseniaspora	valbyensis	JGIv1-1	11.5	Joint Genome Institute (http://genome.jgi-psf.org/programs/fungi/index.jsf)
Hanseniaspora	vineae	T02-19AF	12.1	JFAV01000001
Kluyveromyces	lactis	NRRLY-1140	10.7	GCA_000002515.1
Kluyveromyces	marxianus	KCTC17555	10.8	AKFM01000000
Lachancea	lanzarotensis	CBS12615	11.1	CDLU01000001
Lachancea	thermotolerans	CBS6340	10.4	GCA_000142805.1
Metschnikowia	spp	T1-P1-H09	13.9	LPNK00000000
Meyerozyma	guilliermondii	ATCC6260	10.6	AAFM01000000
Mucor	circinelloides	1006PhL	36.4	AOCY01000000
Penicillium	digitatum	PHI26	25.6	AKCT01000001
Penicillium	glabrum	JGIv1	33.2	Joint Genome Institute (http://genome.jgi-psf.org/programs/fungi/index.jsf)
Pichia	kudriavzevii	M12	10.5	ALNQ01000001
Pichia	membranifaciens	JGIv2	11.6	Joint Genome Institute (http://genome.jgi-psf.org/programs/fungi/index.jsf)
Rhodosporidium	n1539	population	17.8	This study
Rhodosporidium	toruloides	CECT1137	20.4	LK052936.1-LK052997.1
Rhodotorula	glutinis	ATCC204091	20.5	AEVR02000001
Rhodotorula	graminis	JGI-WP1	21	Joint Genome Institute (http://genome.jgi-psf.org/programs/fungi/index.jsf)
Saccharomyces	arboricolus	H6	11.5	ALIE01000000
Saccharomyces	cerevisiae	S288c-pan-v4.3	12.3
Saccharomyces	eubayanus	Spas-non-Sc	10.6
Saccharomyces	kudriavzevii	IFO1802	11.3	Saccharomyces sensu stricto project (http://www.saccharomycessensustricto.org)
Saccharomyces	mikatae	IFO1815	11.5	Saccharomyces sensu stricto project (http://www.saccharomycessensustricto.org)
Saccharomyces	paradoxus	CBS432	11.7	Saccharomyces sensu stricto project (http://www.saccharomycessensustricto.org)
Saccharomyces	uvarum	CBS7001	11.5	Saccharomyces sensu stricto project (http://www.saccharomycessensustricto.org)
Sclerotinia	sclerotiorum	1980	38.5	AAGT01000000
Sporobolomyces	roseus	JGIv1	21.2	Joint Genome Institute (http://genome.jgi-psf.org/programs/fungi/index.jsf)
Torulaspora	delbrueckii	CBS1146	9.2	GCA_000243375.1
Wickerhamomyces	anomalus	NRRLY-366	23.4	AEGI02000000
Zygosaccharomyces	bailii	CLIB213	10.3	GCA_000442885.1
Zygosaccharomyces	rouxii	CBS732	9.8	GCA_000026365.1
Lactobacillus	casei	UCD174	3.1	AFYQ01000001
Lactobacillus	plantarum	90	3.3	JIBX01000001
Oenococcus	oeni	PSU-1	1.8	GCF_000014385.1
Pediococcus	damnosus	LMG28219	2.2	JANK01000001
Pseudomonas	syringae	B728a	6.1	GCF_000012245.1
Tatumella	ptyseos	ATCC33301	3.5	ATMJ01000001
